# Supplementary material for: Genome-wide association mapping in a diverse spring barley collection reveals the presence of QTL hotspots and candidate genes for root and shoot architecture traits at seedling stage
Source: BMC Plant Biol. 2019 May 23;19:216. doi: 10.1186/s12870-019-1828-5 (PMC6533710; doi:10.1186/s12870-019-1828-5)
Supplement: Supplementary file 1 — Table S1.Overview of 233 genotypes used in this study, their accession numbers, collection name, origin, row type and biological status. Table S2.Candidate genes re-sequenced in the association panel with primer combinations used. Details are provided for amplified fragment sizes, primer combinations and annealing temperature Table S3.Summary statistics of ten root and shoot seedling traits and for DSI. Table S4.Estimates of variance components and broad sense heritabilities under non- stress and 15% PEG drought stress conditions. Table S5.Analysis of Molecular Variance (AMOVA) for the 233 diverse barley genotypes based on K = 9, employing 6019 SNP markers. Table S6.Influence of row-type on the phenotypic traits: t-test results and phenotypic mean values for both row-types. Table S7.Distribution of mapped SNPs across seven barley chromosomes, coverage and polymorphism information content (PIC). Table S8. Summary of the significant QTL. Trait names, SNP marker names, chromosome, genetic positions, p-value of the associated SNP, minor allele frequency (MAF), R2-value of the SNP model with and without model, allelic effects, −log(p)-value, QTL-names, and candidate genes along with the marker physical map positions are provided. Table S9. Summary of significant SNPs from candidate genes covered by GBS. Table S10.Summary of significant SNPs from candidate genes covered by re-sequencing. (XLSX 181 kb) [file 12870_2019_1828_MOESM1_ESM.xlsx]

## Sheet: Table S1
Supplementary Table 1 Overview of 233 genotypes used in this study, their accession numbers, collection, origin, row type and genetic background. AM – Americas; EA – East Asia; EU – Europe; WANA – West Asia North Africa.
Serial no.	Accession number/ genotype	Collection name	Region of origin	Country of origin	Row type	Biological status
1	BCC003	GENOBAR	WANA	AFG	2	Landrace
2	BCC093	GENOBAR	WANA	IRQ	2	Landrace
3	BCC118	GENOBAR	WANA	LBY	6	Landrace
4	BCC126	GENOBAR	WANA	MAR	6	Landrace
5	BCC129	GENOBAR	WANA	MAR	6	Landrace
6	BCC131	GENOBAR	WANA	MAR	6	Landrace
7	BCC149	GENOBAR	WANA	MAR	6	Landrace
8	BCC161	GENOBAR	WANA	MAR	6	Landrace
9	BCC167	GENOBAR	WANA	OMN	6	Landrace
10	BCC173	GENOBAR	WANA	PAK	6	Landrace
11	BCC182	GENOBAR	WANA	PAK	6	Landrace
12	BCC190	GENOBAR	WANA	SYR	2	Landrace
13	BCC192	GENOBAR	WANA	SYR	2	Landrace
14	BCC195	GENOBAR	WANA	SYR	2	Landrace
15	BCC197	GENOBAR	WANA	SYR	2	Landrace
16	BCC218	GENOBAR	WANA	TJK	6	Landrace
17	BCC219	GENOBAR	WANA	TJK	6	Landrace
18	BCC421	GENOBAR	EA	CHN	6	Improved cultivar
19	BCC423	GENOBAR	EA	CHN	6	Improved cultivar
20	BCC427	GENOBAR	EA	CHN	2	Breeding line
21	BCC432	GENOBAR	EA	CHN	2	Breeding line
22	BCC434	GENOBAR	EA	CHN	2	Breeding line
23	BCC436	GENOBAR	EA	CHN	6	Improved cultivar
24	BCC438	GENOBAR	EA	CHN	6	Improved cultivar
25	BCC439	GENOBAR	EA	CHN	6	Improved cultivar
26	BCC445	GENOBAR	EA	CHN	6	Improved cultivar
27	BCC446	GENOBAR	EA	CHN	6	Improved cultivar
28	BCC447	GENOBAR	EA	CHN	6	Improved cultivar
29	BCC502	GENOBAR	EA	CHN	6	Improved cultivar
30	BCC524	GENOBAR	EA	IND	6	Improved cultivar
31	BCC526	GENOBAR	EA	IND	6	Breeding line
32	BCC527	GENOBAR	EA	IND	6	Breeding line
33	BCC532	GENOBAR	EA	IND	6	Improved cultivar
34	BCC533	GENOBAR	EA	IND	6	Improved cultivar
35	BCC535	GENOBAR	EA	IND	6	Improved cultivar
36	BCC538	GENOBAR	EA	IND	6	Improved cultivar
37	BCC551	GENOBAR	EA	IND	6	Improved cultivar
38	BCC577	GENOBAR	EA	IND	6	Improved cultivar
39	BCC579	GENOBAR	EA	IND	6	Improved cultivar
40	BCC581	GENOBAR	EA	IND	6	Improved cultivar
41	BCC625	GENOBAR	EA	JPN	6	Improved cultivar
42	BCC642	GENOBAR	EA	JPN	6	Improved cultivar
43	BCC666	GENOBAR	EA	KOR	6	Improved cultivar
44	BCC667	GENOBAR	EA	KOR	6	Improved cultivar
45	BCC675	GENOBAR	EA	KOR	2	Improved cultivar
46	BCC695	GENOBAR	EA	KOR	6	Improved cultivar
47	BCC718	GENOBAR	EA	KOR	6	Improved cultivar
48	BCC719	GENOBAR	EA	KOR	6	Improved cultivar
49	BCC729	GENOBAR	EA	KOR	6	Improved cultivar
50	BCC732	GENOBAR	EA	NPL	6	Landrace
51	BCC745	GENOBAR	EA	NPL	6	Improved cultivar
52	BCC759	GENOBAR	EA	NPL	6	Improved cultivar
53	BCC761	GENOBAR	EA	NPL	6	Landrace
54	BCC766	GENOBAR	EA	NPL	6	Landrace
55	BCC768	GENOBAR	EA	NPL	6	Landrace
56	BCC776	GENOBAR	EA	NPL	6	Landrace
57	BCC801	GENOBAR	AM	CAN	2	Improved cultivar
58	BCC806	GENOBAR	AM	MEX	6	Improved cultivar
59	BCC807	GENOBAR	AM	URY	6	Improved cultivar
60	BCC812	GENOBAR	AM	MEX	2	Improved cultivar
61	BCC814	GENOBAR	AM	USA	6	Breeding line
62	BCC817	GENOBAR	AM	USA	6	Improved cultivar
63	BCC818	GENOBAR	AM	USA	6	Improved cultivar
64	BCC844	GENOBAR	AM	COL	6	Improved cultivar
65	BCC846	GENOBAR	AM	USA	6	Breeding line
66	BCC847	GENOBAR	AM	USA	2	Improved cultivar
67	BCC852	GENOBAR	AM	CAN	6	Improved cultivar
68	BCC857	GENOBAR	AM	MEX	6	Improved cultivar
69	BCC860	GENOBAR	AM	URY	2	Breeding line
70	BCC861	GENOBAR	AM	URY	2	Breeding line
71	BCC868	GENOBAR	AM	MEX	6	Breeding line
72	BCC869	GENOBAR	AM	MEX	2	Improved cultivar
73	BCC875	GENOBAR	AM	USA	6	Improved cultivar
74	BCC881	GENOBAR	AM	CAN	6	Improved cultivar
75	BCC888	GENOBAR	AM	CAN	6	Improved cultivar
76	BCC892	GENOBAR	AM	BOL	6	Improved cultivar
77	BCC893	GENOBAR	AM	USA	6	Improved cultivar
78	BCC899	GENOBAR	AM	CHL	2	Improved cultivar
79	BCC900	GENOBAR	AM	MEX	6	Improved cultivar
80	BCC903	GENOBAR	AM	CAN	2	Improved cultivar
81	BCC907	GENOBAR	AM	USA	2	Improved cultivar
82	BCC921	GENOBAR	AM	COL	6	Improved cultivar
83	BCC913	GENOBAR	AM	USA	2	Improved cultivar
84	BCC927	GENOBAR	AM	PER	6	Improved cultivar
85	BCC929	GENOBAR	AM	CAN	2	Improved cultivar
86	BCC942	GENOBAR	AM	USA	6	Improved cultivar
87	BCC1367	GENOBAR	EU	DEU	2	Improved cultivar
88	BCC1368	GENOBAR	EU	NLD	2	Improved cultivar
89	BCC1370	GENOBAR	EU	FRA	2	Improved cultivar
90	BCC1371	GENOBAR	EU	FRA	2	Improved cultivar
91	BCC1372	GENOBAR	EU	POL	2	Improved cultivar
92	BCC1373	GENOBAR	EU	GBR	2	Improved cultivar
93	BCC1374	GENOBAR	EU	NLD	2	Improved cultivar
94	BCC1376	GENOBAR	EU	DNK	2	Improved cultivar
95	BCC1377	GENOBAR	EU	FRA	2	Improved cultivar
96	BCC1378	GENOBAR	EU	GBR	2	Improved cultivar
97	BCC1379	GENOBAR	EU	CZE	2	Improved cultivar
98	BCC1380	GENOBAR	EU	FRA	2	Improved cultivar
99	BCC1381	GENOBAR	EU	GBR	2	Improved cultivar
100	BCC1382	GENOBAR	EU	GBR	2	Improved cultivar
101	BCC1383	GENOBAR	EU	GBR	2	Improved cultivar
102	BCC1384	GENOBAR	EU	DEU	2	Improved cultivar
103	BCC1385	GENOBAR	EU	POL	2	Improved cultivar
104	BCC1386	GENOBAR	EU	DEU	2	Improved cultivar
105	BCC1387	GENOBAR	EU	NLD	2	Improved cultivar
106	BCC1389	GENOBAR	EU	IRL	2	Improved cultivar
107	BCC1390	GENOBAR	EU	SWE	2	Improved cultivar
108	BCC1391	GENOBAR	EU	DEU	2	Improved cultivar
109	BCC1392	GENOBAR	EU	DNK	2	Improved cultivar
110	BCC1394	GENOBAR	EU	NLD	2	Improved cultivar
111	BCC1395	GENOBAR	EU	NLD	2	Improved cultivar
112	BCC1396	GENOBAR	EU	SWE	2	Improved cultivar
113	BCC1397	GENOBAR	EU	HUN	2	Landrace
114	BCC1398	GENOBAR	EU	HUN	2	Breeding line
115	BCC1399	GENOBAR	EU	SWE	2	Improved cultivar
116	BCC1400	GENOBAR	EU	FRA	2	Improved cultivar
117	BCC1401	GENOBAR	EU	DEU	2	Improved cultivar
118	BCC1402	GENOBAR	EU	SWE	2	Improved cultivar
119	BCC1403	GENOBAR	EU	DEU	2	Improved cultivar
120	BCC1405	GENOBAR	EU	GBR	2	Improved cultivar
121	BCC1407	GENOBAR	EU	AUT	2	Improved cultivar
122	BCC1408	GENOBAR	EU	GBR	2	Improved cultivar
123	BCC1409	GENOBAR	EU	AUT	2	Improved cultivar
124	BCC1410	GENOBAR	EU	SWE	2	Improved cultivar
125	BCC1411	GENOBAR	EU	DEU	2	Improved cultivar
126	BCC1412	GENOBAR	EU	SWE	2	Improved cultivar
127	BCC1413	GENOBAR	EU	DEU	2	Improved cultivar
128	BCC1414	GENOBAR	EU	CZE	2	Improved cultivar
129	BCC1415	GENOBAR	EU	GBR	2	Improved cultivar
130	BCC1416	GENOBAR	EU	SWE	2	Improved cultivar
131	BCC1417	GENOBAR	EU	DEU	2	Improved cultivar
132	BCC1418	GENOBAR	EU	DNK	2	Improved cultivar
133	BCC1419	GENOBAR	EU	DEU	2	Improved cultivar
134	BCC1420	GENOBAR	EU	NLD	2	Improved cultivar
135	BCC1421	GENOBAR	EU	CZE	2	Improved cultivar
136	BCC1422	GENOBAR	EU	NLD	2	Improved cultivar
137	BCC1423	GENOBAR	EU	FRA	2	Improved cultivar
138	BCC1424	GENOBAR	EU	DEU	2	Improved cultivar
139	BCC1425	GENOBAR	EU	DEU	2	Improved cultivar
140	BCC1428	GENOBAR	EU	GBR	2	Improved cultivar
141	BCC1430	GENOBAR	EU	FRA	2	Improved cultivar
142	BCC1431	GENOBAR	EU	AUT	2	Improved cultivar
143	BCC1432	GENOBAR	EU	CZE	2	Improved cultivar
144	BCC1433	GENOBAR	EU	DEU	2	Improved cultivar
145	BCC1439	GENOBAR	EU	CZE	2	Improved cultivar
146	BCC1440	GENOBAR	EU	AUT	2	Improved cultivar
147	BCC1441	GENOBAR	EU	DEU	2	Improved cultivar
148	BCC1442	GENOBAR	EU	GBR	2	Improved cultivar
149	BCC1443	GENOBAR	EU	DEU	2	Improved cultivar
150	BCC1444	GENOBAR	EU	CZE	2	Improved cultivar
151	BCC1445	GENOBAR	EU	FRA	2	Breeding line
152	BCC1447	GENOBAR	EU	FRA	2	Improved cultivar
153	BCC1448	GENOBAR	EU	FIN	6	Improved cultivar
154	BCC1450	GENOBAR	EU	FIN	6	Improved cultivar
155	BCC1452	GENOBAR	EU	NLD	6	Improved cultivar
156	BCC1453	GENOBAR	EU	FIN	6	Improved cultivar
157	BCC1455	GENOBAR	EU	RUS	6	Improved cultivar
158	BCC1456	GENOBAR	EU	RUS	2	Improved cultivar
159	BCC1457	GENOBAR	EU	RUS	2	Improved cultivar
160	BCC1458	GENOBAR	EU	RUS	2	Improved cultivar
161	BCC1459	GENOBAR	EU	RUS	2	Improved cultivar
162	BCC1461	GENOBAR	EU	RUS	2	Improved cultivar
163	BCC1463	GENOBAR	EU	RUS	2	Improved cultivar
164	BCC1465	GENOBAR	EU	UKR	2	Improved cultivar
165	BCC1466	GENOBAR	EU	UKR	2	Improved cultivar
166	BCC1467	GENOBAR	EU	BLR	2	Improved cultivar
167	BCC1468	GENOBAR	WANA	KAZ	2	Improved cultivar
168	BCC1469	GENOBAR	WANA	KAZ	2	Improved cultivar
169	BCC1470	GENOBAR	WANA	UZB	2	Improved cultivar
170	BCC1471	GENOBAR	EU	ARM	2	Improved cultivar
171	BCC1472	GENOBAR	EU	LTU	2	Improved cultivar
172	BCC1474	GENOBAR	EU	UKR	6	Improved cultivar
173	BCC1476	GENOBAR	WANA	UZB	6	Improved cultivar
174	BCC1479	GENOBAR	EU	RUS	6	Landrace
175	BCC1480	GENOBAR	EU	RUS	2	Landrace
176	BCC1481	GENOBAR	EU	RUS	2	Landrace
177	BCC1482	GENOBAR	EU	RUS	2	Improved cultivar
178	BCC1483	GENOBAR	EU	RUS	2	Landrace
179	BCC1484	GENOBAR	EU	RUS	6	Landrace
180	BCC1485	GENOBAR	EU	RUS	6	Improved cultivar
181	BCC1487	GENOBAR	EU	RUS	2	Landrace
182	BCC1488	GENOBAR	EU	RUS	6	Landrace
183	BCC1490	GENOBAR	EU	RUS	6	Breeding line
184	BCC1491	GENOBAR	EU	RUS	6	Landrace
185	BCC1493	GENOBAR	EU	UKR	6	Improved cultivar
186	BCC1494	GENOBAR	WANA	KAZ	6	Landrace
187	BCC1497	GENOBAR	WANA	KGZ	2	Landrace
188	BCC1498	GENOBAR	WANA	UZB	6	Landrace
189	BCC1500	GENOBAR	WANA	TJK	6	Landrace
190	BCC1503	GENOBAR	WANA	TKM	6	Landrace
191	BCC1504	GENOBAR	EU	RUS	6	Improved cultivar
192	BCC1505	GENOBAR	EU	UKR	6	Improved cultivar
193	BCC1506	GENOBAR	EU	UKR	2	Improved cultivar
194	BCC1524	GENOBAR	EU	DEU	2	Improved cultivar
195	BCC1529	GENOBAR	EU	AUT	6	Improved cultivar
196	BCC1541	GENOBAR	EU	YUG	2	Improved cultivar
197	BCC1548	GENOBAR	EU	CYP (GRC)	6	Improved cultivar
198	BCC1561	GENOBAR	EU	BGR	6	Landrace
199	BCC1565	GENOBAR	EU	ALB	6	Landrace
200	BCC1566	GENOBAR	EU	GRC	2	Landrace
201	BCC1589	GENOBAR	EU	ITA	2	Landrace
202	HOR930	GENOBAR	WANA	TUR	2	Landrace
203	HOR1391	GENOBAR	EU	ROU	2	Landrace
204	HOR1962	GENOBAR	-	-	6	Landrace
205	HOR1804	GENOBAR	WANA	AFG	6	Landrace
206	HOR1842	GENOBAR	WANA	AFG	6	Landrace
207	HOR2800	GENOBAR	WANA	IRN	6	Landrace
208	HOR2828	GENOBAR	WANA	IRN	2	Landrace
209	HOR2829	GENOBAR	WANA	IRN	2	Landrace
210	HOR2835	GENOBAR	WANA	IRN	6	Landrace
211	HOR4727	GENOBAR	WANA	TUR	6	Landrace
212	HOR7985	GENOBAR	WANA	TUR	2	Landrace
213	HOR8006	GENOBAR	WANA	TUR	2	Landrace
214	HOR8050	GENOBAR	WANA	TUR	2	Landrace
215	HOR8113	GENOBAR	WANA	TUR	2	Landrace
216	HOR8160	GENOBAR	WANA	TUR	2	Landrace
217	HOR11370	GENOBAR	WANA	ISR	2	Breeding line
218	HOR11371	GENOBAR	WANA	ISR	2	Breeding line
219	HOR11372	GENOBAR	WANA	ISR	2	Breeding line
220	HOR11373	GENOBAR	WANA	ISR	2	Breeding line
221	HOR11374	GENOBAR	WANA	ISR	2	Breeding line
222	HOR11403	GENOBAR	EA	IND	6	Landrace
223	HOR12830	GENOBAR	WANA	SYR	6	Landrace
224	Morex(DH)	DH parent	AM	USA	6	Improved cultivar
225	Barke(DH)	DH parent	EU	DEU	2	Improved cultivar
226	Barke	CropSense	EU	DEU	2	Improved cultivar
227	Beatrix	CropSense	EU	DEU	2	Improved cultivar
228	Djamilia	CropSense	EU	DEU	2	Improved cultivar
229	Eunova	CropSense	EU	DEU	2	Improved cultivar
230	Streif	CropSense	EU	DEU	2	Improved cultivar
231	Ursa	CropSense	EU	DEU	2	Improved cultivar
232	Victoriana	CropSense	EU	DEU	2	Improved cultivar
233	Wiebke	CropSense	EU	DEU	2	Improved cultivar

## Sheet: Table S2
Supplementary Table 2 Genes that were re-sequenced in the association panel along with primer combinations
Gene name	Barley ortholog	Functional annotation/Gene model	Forward primer	Forward primer sequence	Reverse primer	Reverse primer sequence	Ta (°C)	Amplified fragment (bp)	Final fragment (bp) in multiple sequence alignment
PIN2	HORVU7Hr1G110470	Auxin efflux carrier family protein	PIN2_P1F1	TCCATATCCATCCTGTCTGATG	PIN2_P1R2	TCCCGAGGAGAACGTAGTAAAG	57	713	603
TRX-m3	HORVU2Hr1G075240	Thioredoxin superfamily protein	TRX-me_P4F1	CAGCCCCATGTTCACTTCTTAG	TRX-me_P4R1	TCCATCCTTGAACAGTAAAACG	55	662	566
HvARF04	HORVU7Hr1G033820	auxin response factor 19	ARF19_P3F1	AGCAGAATCCTCAGATGCTACC	ARF19_P3R1	TTTGCTGCTGAATCTTTTGAAG	55	783	665
GNOM	HORVU4Hr1G002880	SEC7-like guanine nucleotide exchange family protein	GNOM-1	CGAAGAAGCTGATAGAGGGATG	GNOM-2	GATTAGCAAATAAGCCGGACAG	63	695	625
ABP1	HORVU5Hr1G026780	Auxin-binding protein	ABP1-7	TGACAGGCTCCCTACGAATC	ABP1-8	GGAAACAAAAACCCAAGCAC	60	678	578
PIN5	HORVU3Hr1G094000	Auxin efflux carrier family protein	PIN5-7	CTCAACCTTGCCAAAAGAGTG	PIN5-8	TCCATAGCGCTCAGATAACTCC	58	607	518
HvCKX	HORVU3Hr1G075920	Cytokinin dehydrogenase 5	CKX5-11	TGAATTTTTAAAACCTCCCAAGTG	CKX5-12	AGCTTCCTGAATGTCATGTTAAG	59	754	644
WOX5	HORVU3Hr1G085050	WUSCHEL-related homeobox 9	WOX5-3	GAGCAGGTGAAGGTGCTGAC	WOX5-4	GACTAGATACCGATCGAAGCTG	60	698	596
PRC2	HORVU7Hr1G099250	Protein VERNALIZATION INSENSITIVE 3	PRC2-9	CACAAGCACGAAGACAAATAGC	PRC2-10	ACATAGGCGTCTACATCAGTGC	60	840	735
HvEXPB1	HORVU2Hr1G097490	expansin B4	HvEXPB5	GGATCCTCCTTCTTCAAGAGC	HvEXPB6	TAGTTCACCGAGGAGCTGTAGG	60	763	620
HvPpd-H1	AY943294	pseudo-response regulator 7	PP05	GTGCAAAGCATAATATCAGTGTCC	PP04	GGCCAAAGACACAAGAATCAG	57.3	1022	898
HvPpd-H1	AY943294	pseudo-response regulator 7	PF5	GATGGCAGCGATAATGGCAG	P5R	CCAGAAACCAAAAGAAACCAC	56.3	620	620
HvCen	HORVU2Hr1G072750	Protein TERMINAL FLOWER 1	CENbL1	GATCCATACCTGAGGGAGCA	CEN1bR2	TGATGCAAACAATCAGCCAT	65	689	657

## Sheet: Table S3
Supplementary Table 3 Summary statistics of the ten root and seedling traits and for DSI. Ranges, minimum, maximum, means, coefficient of variations (CV), analysis of variance (ANOVA) and percentage of reduction in the trait values for 233 barley genotypes under non-stress and 15% PEG stress are given.
Traits	Non-stress								15% PEG stress
						ANOVA								ANOVA			% of reduction
	Abbrev.	Min	Max	Mean	CV (%)	Experiment	Genotype	G × E	Abbrev.	Min	Max	Mean	CV (%)	Experiment	Genotype	G × E
						(E)	(G)							(E)	(G)
Root dry weight (mg)	Rdwc	7.4	38.2	14.2	24.6	ns	**	*	Rdws	4.9	24.2	9.1	24.3	**	**	**	35.9
Shoot dry weight (mg)	Sdwc	14.8	74.2	38.5	21.9	ns	**	ns	Sdws	18.1	60.4	35	21.8	**	**	**	9.1
Total plant biomass (mg)	Byc	30.9	94.1	52.8	19.8	*	**	*	Bys	23.3	75.6	43.8	20.9	**	**	**	17
Root to shoot ratio	Rsc	0.21	0.5	0.37	15.4	**	**	ns	Rss	0.17	0.39	0.27	14	**	**	**	27
Maximum Root length (cm)	Rlc	8.6	16.5	12	11.1	**	**	**	Rls	6.7	13	9.9	12.6	**	**	ns	17.5
Shoot length (cm)	Slc	12.8	24.9	18.4	10.5	*	**	*	Sls	12.9	21.7	17.1	11.5	**	**	**	7.1
Number of main roots	Nmrc	2.9	8.66	5.9	15.2	**	**	**	Nmrs	1.55	8.17	5.2	22.6	*	+	**	11.9
Root thickness	Rthc	0.37	0.54	0.46	6.4	ns	**	**	Rths	0.33	0.44	0.38	4.25	**	**	**	17.4
Total root length (mm)	Trlc	471.99	2161	1211	18.9	ns	**	**	Trls	312.9	1462	865	24.8	**	**	**	28.6
Total root volume (mm3)	Trvc	100	328.9	195.8	20.9	*	**	**	Trvs	39	174.5	96.95	25.7	**	**	**	50.5
Drought tolerance index&	DSI	-2.38	3.75	0.9137
Significant at the *0.05 and **0.01 probability levels. ns, non-significant at P < 0.05
& DSI calculated across the treatments thus only minimum and maximum are provided

## Sheet: Table S4
Supplementary Table 4 Estimates of variance components and broad sense heritabilities (h2) for 233 diverse barley genotypes combined over experiments under non-stress and 15% PEG drought stress conditions.
Traits		Variance components under non- stress			h2	Variance components under 15% PEG drought stress				h2
	Abbrev.	Genotype	Genotype × Experiment	Error		Abbrev.	Genotype	Genotype × Experiment	Error
Root dry weight (mg)	Rdwc	8.02**	2.07*	12.7	0.66	Rdws	2.65**	2.01**	5.02	0.54
Shoot dry weight (mg)	Sdwc	47.78**	5.62	82.82	0.67	Sdws	28.03**	23.37**	74.66	0.48
Total plant biomass (mg)	Byc	67.82**	14.87*	133.24	0.63	Bys	35.79**	42.75**	107.32	0.43
Root to shoot ratio	Rsc	2.50×10-3**	2.00×10-4	3.2×10-3	0.78	Rss	5.0×10-4**	8.0×10-4**	1.8×10-3	0.38
Maximum root length (cm)	Rlc	0.97**	0.41**	2.46	0.54	Rls	1.06**	0.09	1.8	0.68
Shoot length (cm)	Slc	2.82**	0.33*	3.06	0.75	Sls	2.08**	0.93**	5.48	0.53
Number of the main roots	Nmrc	0.358**	0.239**	1.464	0.43	Nmrs	0.17+	0.22**	0.106	0.2
Average root thickness	Rthc	6 ×10-4**	1 × 10-4**	8 ×10-4**	0.73	Rths	1× 10-4**	2× 10-4**	2× 10-4	0.38
Total root length (mm)	Trlc	1.99 ×104**	4.07 × 104**	5.44× 104	0.37	Trls	1.48×104**	3.92×104**	4.58×104**	0.32
Total root volume (mm3)	Trvc	917.1**	858.5**	1435.2	0.54	Trvs	200.61**	506.69**	33.86**	0.32
Significant at the +0.1, *0.05 and **0.01 probability levels.

## Sheet: Table S5
Supplementary Table 5 Analysis of Molecular Variance (AMOVA) for the 233 diverse barley genotypes based on K=9, employing 6019 SNP markers. Degrees of freedom (d.f.), sum of squares and significance (P) of the variance components are shown.
With admixtures
Source of variation	Sum of squares	Variance components	% of total	P-value
		Absolut
Among populations	74003.1	357.9	28.4	<0.001
Within populations	201712	903.1	71.6	<0.001
Total	275715	1261
Without admixtures
Source of variation	Sum of squares	Variance components	% of total	P-value
		Absolut
Among populations	71804.6	520.6	39.9	<0.001
Within populations	122006	784.6	60.1	<0.001
Total	193811	1305.2

## Sheet: Table S6
Supplementary Table 6 Influence of row-type on the phenotypic traits
Trait control	t-test row type p-value	Mean value of two-rowed	Mean value of six-rowed
BYc	0.85	52.4	53.22
NMRc	0.49	6.01	5.77
RDWc	0.64	14.11	14.34
RLc	0.52	12.18	11.83
RSc	0.2	0.37	0.36
Rthc	0.15	0.46	0.46
SDWc	0.75	38.34	38.71
SLc	0.2	18.66	18.04
TRLc	0.002	1253.49	1154.26
TRVc	0.098	199.92	190.51
BYs	0.0001	45.67	41.28
NMRs	0.12	5.3	5.06
RDWs	0.54	9.35	8.78
RLs	0.83	9.91	9.87
RSs	0.001	0.26	0.28
Rths	0.13	0.38	0.38
SDWs	0.0001	36.71	32.58
SLs	0.0001	17.81	16.23
TRLs	0.005	898.62	817.89
TRVs	0.022	100.16	92.51

## Sheet: Table S7
Supplementary Table 7 Distribution of mapped SNPs across seven barley chromosomes, coverage and polymorphism information content (PIC).
Chr.	Chr. length (cM)	No. of markers	Marker coverage per cM	PIC value
				Average	Minimum	Maximum
1H	133.1	483	3.63	0.203	0.053	0.25
2H	149.5	834	5.58	0.193	0.05	0.299
3H	155	779	5.03	0.21	0.05	0.25
4H	115.2	503	4.37	0.21	0.053	0.25
5H	169.7	967	5.7	0.199	0.053	0.25
6H	126.6	712	5.62	0.212	0.053	0.25
7H	141.4	688	4.87	0.204	0.05	0.25
Total	990.5	4966	4.97	0.204

## Sheet: Table S8
Supplementary Table 8 Summary of significant QTLs. Trait names, SNP marker names, chromosome, genetic positions, p-value of the associated SNP, minor allele frequency (maf), r-square of the SNP model with and without model, allelic effects, minus logP, QTL-names, and the candidate gene along with the marker physical map positions are given.
QTL class	QTL	Trait	treatment	iSelect SNP	chr	Genetic map position (cM)	Genetic map	minus logP	maf	Rsquare.of.Model.without.SNP	Rsquare.of.Model.with.SNP	FDR_Adjusted_P-values	Allelic Effect Estimate	Candidate genes (CGs)	Annotation in BARLEX	Alternative names	AGP start of gene from BARLEX	iSelect SNP physical position (Barlex)	Mapping Quality (Barlex)	iSelect SNP ohysical postion Bayer et al. (2017)	Biomass and drought DSI QTL from Wehner et al. (2015)
	QTL-1H-1	Byc	control	SCRI_RS_152464	1H	13.5269	Popseq	4.06466	0.37931	0.116589	0.178543	0.0118862	2.79592	HORVU1Hr1G005690.1	ROTUNDIFOLIA like 17		12449028	12442603	60	chr1H:12442656(unvalidated)
	QTL-1H-1	Sdwc	control	SCRI_RS_152464	1H	13.5269	Popseq	4.03994	0.377682	0.126653	0.187185	0.0188736	2.2393					12442603	60	chr1H:12442656(unvalidated)
Root QTL	QTL-1H-2	Rdwc	control	SCRI_RS_139220	1H	17.7762	Popseq	4.87054	0.199571	0.048272	0.130546	0.00901044	-1.44598					549976	60	NA
Hotspot QTL	QTL-1H-3	Rdwc	control	BOPA2_12_10159	1H	46.4589	Popseq	4.83817	0.16309	0.048272	0.129903	0.00901044	1.46463					98741946	60	chr1H:98741943(unvalidated)	Biomass yield and DSI QTL at 46.5-48.4 cM
	QTL-1H-3	Rdwc	control	BOPA2_12_10235	1H	47.6629	Popseq	4.36074	0.216738	0.048272	0.120485	0.0113342	-1.25267					80265534	60	chr1H:80265534(validated)
	QTL-1H-3	Rdwc	control	BOPA2_12_30438	1H	47.8754	Popseq	4.83817	0.16309	0.048272	0.129903	0.00901044	-1.46463					98026207	60	chr1H:98026235(validated)
	QTL-1H-3	Rdwc	control	SCRI_RS_85917	1H	47.9462	Popseq	4.26892	0.223176	0.048272	0.11869	0.0113342	-1.22304					80293616	60	chr1H:80293616(unvalidated)
	QTL-1H-3	Rdwc	control	SCRI_RS_85918	1H	47.9462	Popseq	4.26892	0.223176	0.048272	0.11869	0.0113342	1.22304					NA	NA	chr1H:80293001(unvalidated)
	QTL-1H-3	Rdwc	control	BOPA1_ABC02639-1-4-370	1H	48.0878	Popseq	4.26892	0.223176	0.048272	0.11869	0.0113342	-1.22304					NA	NA	NA
	QTL-1H-3	Byc	control	BOPA2_12_30350	1H	48.0878	Popseq	4.26178	0.284483	0.116589	0.18212	0.0093719	3.43157	HORVU1Hr1G039150.5	CCT motif family protein	HvCMF10	273602090	368821868	60	chr1H:368821886(unvalidated)
	QTL-1H-3	Sdwc	control	BOPA2_12_30350	1H	48.0878	Popseq	5.29746	0.287554	0.126653	0.20999	0.00217664	3.13037					368821868	60	chr1H:368821886(unvalidated)
	QTL-1H-3	Bys	stress	SCRI_RS_132604	1H	48.0878	Popseq	5.09116	0.214592	0.0194794	0.108777	0.00223652	-3.56412					NA	NA	chr1H:346194722(validated)
	QTL-1H-3	Sdws	stress	SCRI_RS_132604	1H	48.0878	Popseq	5.45354	0.214592	0.023551	0.119956	0.00124836	-3.08983					NA	NA	chr1H:346194722(validated)
	QTL-1H-3	Byc	control	SCRI_RS_204810	1H	48.0878	Popseq	4.32805	0.271552	0.116589	0.183327	0.0085884	3.46383					367826176	60	NA
	QTL-1H-3	Sdwc	control	SCRI_RS_204810	1H	48.0878	Popseq	5.11861	0.274678	0.126653	0.206694	0.00290705	3.06847					367826176	60	NA
	QTL-1H-3	Bys	stress	SCRI_RS_7197	1H	48.0878	Popseq	4.66516	0.248927	0.0194794	0.100047	0.00429441	-3.33387					346196655	60	chr1H:346196655(validated)
	QTL-1H-3	Sdws	stress	SCRI_RS_7197	1H	48.0878	Popseq	5.21	0.248927	0.023551	0.114922	0.00180117	-2.96163					346196655	60	chr1H:346196655(validated)
	QTL-1H-3	Bys	stress	SCRI_RS_132599	1H	48.3711	MxB	5.09116	0.214592	0.0194794	0.108777	0.00223652	-3.56412					NA	NA	chr7H:509973666(unvalidated)|chr3H:518767406(unvalidated)
	QTL-1H-3	Sdws	stress	SCRI_RS_132599	1H	48.3711	MxB	5.45354	0.214592	0.023551	0.119956	0.00124836	-3.08983					NA	NA	chr7H:509973666(unvalidated)|chr3H:518767406(unvalidated)
	QTL-1H-3	Slc	control	SCRI_RS_109060	1H	49.4334	MxB	4.74275	0.317597	0.102736	0.17791	0.0343989	-0.681996					NA	NA	chr2H:143487845(validated)
	QTL-1H-3	Slc	control	BOPA1_7284-710	1H	49.4334	Popseq	4.27125	0.274678	0.102736	0.169167	0.0359743	0.628582					NA	NA	chr1H:379465886(unvalidated)|chr1H:379487160(unvalidated)
	QTL-1H-3	Rss	stress	SCRI_RS_148600	1H	49.8584	Popseq	4.25283	0.476395	0.0801123	0.147871	0.0213421	-0.016221	HORVU1Hr1G051010.5	JMJC H3K9me2/3 demethylase	Vrs3		380771324	60	chr1H:380771324(validated)
	QTL-1H-3	Rss	stress	BOPA1_8743-197	1H	50.4249	MxB	4.25283	0.476395	0.0801123	0.147871	0.0213421	-0.016221					380928690	60	chr1H:380928690(unvalidated)
	QTL-1H-3	Byc	control	BOPA1_8486-1964	1H	52.5496	Popseq	4.14906	0.327586	0.116589	0.180072	0.0113654	-3.80619					407009083	60	chr1H:407009083(validated)
	QTL-1H-3	Trvc	control	BOPA1_8486-1964	1H	52.5496	Popseq	6.81105	0.330472	0.0494814	0.171226	0.000767291	-20.8786					407009083	60	chr1H:407009083(validated)
	QTL-1H-3	Byc	control	SCRI_RS_56976	1H	52.5496	Popseq	4.06883	0.443966	0.116589	0.178618	0.0118862	-4.14521					406534961	60	NA
	QTL-1H-3	Trvc	control	SCRI_RS_56976	1H	52.5496	Popseq	5.7377	0.446352	0.0494814	0.149085	0.0016922	-20.8741					406534961	60	NA
	QTL-1H-3	Byc	control	SCRI_RS_156506	1H	52.6912	Popseq	4.88905	0.344828	0.116589	0.19365	0.00449476	-4.03251					408926359	60	chr1H:408926359(validated)
	QTL-1H-3	Sdwc	control	SCRI_RS_156506	1H	52.6912	Popseq	4.42941	0.347639	0.126653	0.194154	0.00839791	-3.05738					408926359	60	chr1H:408926359(validated)
	QTL-1H-3	Slc	control	SCRI_RS_156506	1H	52.6912	Popseq	4.11948	0.347639	0.102736	0.16638	0.0359743	-0.680586					408926359	60	chr1H:408926359(validated)
	QTL-1H-3	Trvc	control	SCRI_RS_156506	1H	52.6912	Popseq	6.00158	0.347639	0.0494814	0.154472	0.0016922	-18.6483					408926359	60	chr1H:408926359(validated)
	QTL-1H-3	Rsc	control	SCRI_RS_229636	1H	53.6827	MxB	4.94657	0.409483	0.104299	0.183516	0.0140403	0.0255916	HORVU1Hr1G056120.2	Zinc finger protein CONSTANS-LIKE	HvCO9/HvCMF11	411255930	415229087	60	NA
	QTL-1H-3	Trvs	stress	BOPA1_1857-64	1H	54.3909	Popseq	4.00763	0.253219	0.00639768	0.0746105	0.0862091	7.75515	HORVU1Hr1G057860.6	cytokinin oxidase/dehydrogenase 1	AtCKX1	421968132	420656656	60	chr1H:420656686(validated)
	QTL-1H-3	Rsc	control	SCRI_RS_152795	1H	54.3909	Popseq	5.69229	0.431034	0.104299	0.197718	0.00336198	-0.0254168	HORVU1Hr1G058630	Phytochrome A-associated F-box protein, putative		427856216	420364483	60	chr1H:420364483(validated)
	QTL-1H-3	Rss	stress	SCRI_RS_152795	1H	54.3909	Popseq	6.23164	0.429185	0.0801123	0.186294	0.00291319	-0.0179395	HORVU1Hr1G060810	Gibberellin receptor GID1	HvGID1	441473716	420364483	60	chr1H:420364483(validated)
	QTL-1H-3	Rsc	control	SCRI_RS_121978	1H	54.5326	Popseq	4.47095	0.471983	0.104299	0.174615	0.0279836	0.018859					419036410	60	chr1H:419036445(unvalidated)
	QTL-1H-3	Rss	stress	SCRI_RS_121978	1H	54.5326	Popseq	5.42191	0.474249	0.0801123	0.170315	0.00746628	0.0141488					419036410	60	chr1H:419036445(unvalidated)
	QTL-1H-3	Rsc	control	SCRI_RS_213455	1H	54.5326	Popseq	4.62313	0.411638	0.104299	0.177449	0.0236543	-0.0245395					NA	NA	chr1H:415225482(validated)
	QTL-1H-3	Rsc	control	BOPA2_12_30821	1H	54.5326	MxB	5.97188	0.474138	0.104299	0.203117	0.00264907	0.025024					419012333	60	NA
	QTL-1H-3	Rss	stress	BOPA2_12_30821	1H	54.5326	MxB	4.72678	0.472103	0.0801123	0.156876	0.010351	0.0145981					419012333	60	NA
	QTL-1H-3	Rsc	control	SCRI_RS_211274	1H	54.8867	Popseq	5.97188	0.474138	0.104299	0.203117	0.00264907	0.025024					419012743	60	chr1H:419012792(unvalidated)
	QTL-1H-3	Rss	stress	SCRI_RS_211274	1H	54.8867	Popseq	4.72678	0.472103	0.0801123	0.156876	0.010351	0.0145981					419012743	60	chr1H:419012792(unvalidated)
Root QTL stress	QTL-1H-4	Rls	stress	SCRI_RS_159201	1H	66.1473	MxB	4.31182	0.0665236	0.00926476	0.0834411	0.0134561	-0.729498					NA	NA	chr1H:468817858(validated)
Shoot QTL	QTL-1H-5	Slc	control	SCRI_RS_9158	1H	82.6487	Popseq	4.09181	0.304721	0.102736	0.165873	0.0359743	-0.708255	HORVU1Hr1G057860.6	cytokinin oxidase/dehydrogenase 1	HvCMF5	492696711	494883109	60	chr1H:494883109(validated)
Root QTL	QTL-1H-6	Rthc	control	SCRI_RS_197910	1H	87.8746	Popseq	4.02987	0.171674	0.0513603	0.116916	0.00421449	-0.0108092					506609714	60	chr1H:506609714(validated)	Biomass yield QTL at 86 cM
	QTL-1H-7	Rdwc	control	SCRI_RS_130139	1H	92.2096	Popseq	4.1053	0.304721	0.048272	0.115504	0.0131352	1.35097	HORVU1Hr1G076430.1	Protein FLOWERING LOCUS T	Ppd-H2/HvFT3	514098183	514262313	60	NA	Biomass yield and DSI QTL at 92.2-94.9 cM
	QTL-1H-7	Rthc	control	SCRI_RS_130139	1H	92.2096	Popseq	4.28281	0.304721	0.0513603	0.12182	0.00281523	0.011582	HORVU1Hr1G076690.19	Auxin response factor 14	HvARF19	515219401	514262313	60	NA
	QTL-1H-7	Rdwc	control	SCRI_RS_235968	1H	95.1841	MxB	4.16238	0.317597	0.048272	0.116613	0.0126551	-1.18035	HORVU1Hr1G076730.1	gibberellin 2-oxidase	HvGA2ox4	515518339	516477501	60	NA
	QTL-1H-7	Trvc	control	BOPA1_2711-234	1H	95.8924	Popseq	4.50218	0.418455	0.0494814	0.124375	0.00383577	-21.6036					517540292	60	chr1H:517540377(validated)
	QTL-1H-7	Byc	control	BOPA1_1497-628	1H	97.5212	Popseq	4.86721	0.306034	0.116589	0.193245	0.00449476	-4.58101					520009599	60	chr1H:520009630(unvalidated)
	QTL-1H-7	Rdwc	control	BOPA1_1497-628	1H	97.5212	Popseq	4.95959	0.304721	0.048272	0.132319	0.00901044	-1.59543					520009599	60	chr1H:520009630(unvalidated)
	QTL-1H-7	Rthc	control	BOPA1_1497-628	1H	97.5212	Popseq	6.53419	0.304721	0.0513603	0.167107	0.00055705	-0.0156843					520009599	60	chr1H:520009630(unvalidated)
	QTL-1H-7	Trvc	control	BOPA1_1497-628	1H	97.5212	Popseq	4.91292	0.304721	0.0494814	0.132493	0.00214949	-18.6753					520009599	60	chr1H:520009630(unvalidated)
	QTL-1H-7	Byc	control	BOPA1_1923-265	1H	97.5212	Popseq	4.34427	0.301724	0.116589	0.183623	0.0085884	-4.27211					NA	NA	chr1H:520487419(unvalidated)
	QTL-1H-7	Rdwc	control	BOPA1_1923-265	1H	97.5212	Popseq	4.47472	0.300429	0.048272	0.122721	0.0113342	-1.49771					NA	NA	chr1H:520487419(unvalidated)
	QTL-1H-7	Rthc	control	BOPA1_1923-265	1H	97.5212	Popseq	6.8459	0.300429	0.0513603	0.173592	0.00055705	-0.016078					NA	NA	chr1H:520487419(unvalidated)
	QTL-1H-7	Trvc	control	BOPA1_1923-265	1H	97.5212	Popseq	5.05349	0.300429	0.0494814	0.135294	0.00211738	-18.9355					NA	NA	chr1H:520487419(unvalidated)
	QTL-1H-7	Rthc	control	BOPA1_5284-227	1H	97.5212	Popseq	6.38671	0.253219	0.0513603	0.164057	0.00055705	-0.0153961	HORVU1Hr1G080950.5	Glycogen synthase	HvSSIV	526699089	520489712	60	chr1H:520489712(unvalidated)
	QTL-1H-7	Rthc	control	SCRI_RS_146959	1H	97.5212	Popseq	5.3769	0.309013	0.0513603	0.143477	0.00103771	-0.0103215	HORVU1Hr1G082250	alcohol dehydrogenase 1	Adh2	528988724	523428145	60	chr1H:523428145(validated)
	QTL-1H-7	Rthc	control	SCRI_RS_175646	1H	100.567	MxB	4.52252	0.281116	0.0513603	0.126505	0.00201491	-0.00935899					524015572	60	NA
Root QTL	QTL-1H-8	Rdwc	control	SCRI_RS_161239	1H	126.062	Popseq	4.26141	0.128755	0.048272	0.118543	0.0113342	1.43043					548327047	60	chr1H:548327047(validated)
Stress QTL	QTL-1H-9	Bys	stress	BOPA1_4927-1340	1H	131.941	Popseq	4.10881	0.330472	0.0194794	0.0888153	0.00878502	2.62574	HORVU1Hr1G093770.7	Lysine-specific demethylase 5B	HvPKDM7-1	553912401	555426553	60	chr1H:555426554(validated)
	QTL-1H-9	Sdws	stress	SCRI_RS_149094	1H	131.941	Popseq	4.20234	0.154506	0.023551	0.0944657	0.00820128	2.96987	HORVU1Hr1G094980.1	Early flowering 3	HvELF3	556900386	554149434	60	chr1H:554149434(validated)
	QTL-1H-9	Bys	stress	SCRI_RS_158298	1H	132.082	Popseq	4.13672	0.266094	0.0194794	0.089374	0.00842989	-2.9932	HORVU1Hr1G095410.3	Zinc finger protein CONSTANS-LIKE 4	HvCMF6a	558225998	555420431	60	chr1H:555420431(validated)
Stress QTL	QTL-2H-1	Bys	stress	SCRI_RS_13476	2H	6.5864	Popseq	4.08365	0.371245	0.0194794	0.088312	0.00910223	-2.62271					9669793	60	chr2H:9669793(validated)	Biomass yield QTL at 5.4-5.5 cM
	QTL-2H-1	Rls	stress	BOPA2_12_30424	2H	6.9051	Popseq	4.36454	0.412017	0.00926476	0.0845152	0.0134561	0.366463					11270655	60	chr2H:11270655(validated)
	QTL-2H-1	Rths	stress	SCRI_RS_192552	2H	8.56941	Popseq	4.2453	0.480687	0.0604316	0.129495	0.194001	0.0048722	HORVU2Hr1G006000	Galactosylgalactosylxylosylprotein 3-beta-glucuronosyltransferase 1	pglcat6	12859720	12868672	60	chr2H:12868672(validated)
Root QTL	QTL-2H-2	Rdwc	control	BOPA1_12224-363	2H	12.2521	Popseq	4.18045	0.0643777	0.048272	0.116965	0.0126061	-1.90756	HORVU2Hr1G010450.2 (MLOC_5849.1 at 13.3 cM)	myb domain protein 36	HvRAX1	19898640	NA	NA	NA
Hotspot QTL	QTL-2H-3	Bys	stress	SCRI_RS_233272	2H	18.9093	Popseq	4.55264	0.317597	0.0194794	0.09776	0.00463709	3.08335					27378150	60	chr2H:27378150(unvalidated)
	QTL-2H-3	Rdws	stress	SCRI_RS_233272	2H	18.9093	Popseq	4.5309	0.317597	0.00657992	0.0854437	0.00860307	0.746899					27378150	60	chr2H:27378150(unvalidated)
	QTL-2H-3	Rls	stress	SCRI_RS_233272	2H	18.9093	Popseq	6.17127	0.317597	0.00926476	0.122329	0.0016738	0.504441					27378150	60	chr2H:27378150(unvalidated)
	QTL-2H-3	Rthc	control	SCRI_RS_233272	2H	18.9093	Popseq	4.1684	0.317597	0.0513603	0.119597	0.00351025	0.00914218					27378150	60	chr2H:27378150(unvalidated)
	QTL-2H-3	Byc	control	SCRI_RS_153798	2H	18.9093	MxB	4.73847	0.24569	0.116589	0.190862	0.00566781	3.54673					NA	NA	chr2H:27205104(unvalidated)|chr2H:27233277(unvalidated)
	QTL-2H-3	Bys	stress	SCRI_RS_153798	2H	18.9093	MxB	4.43376	0.248927	0.0194794	0.0953519	0.00554285	3.15788					NA	NA	chr2H:27205104(unvalidated)|chr2H:27233277(unvalidated)
	QTL-2H-3	Rdws	stress	SCRI_RS_153798	2H	18.9093	MxB	4.39652	0.248927	0.00657992	0.0826882	0.00949005	0.762694					NA	NA	chr2H:27205104(unvalidated)|chr2H:27233277(unvalidated)
	QTL-2H-3	Rls	stress	SCRI_RS_153798	2H	18.9093	MxB	5.77195	0.248927	0.00926476	0.113809	0.00279858	0.504725					NA	NA	chr2H:27205104(unvalidated)|chr2H:27233277(unvalidated)
	QTL-2H-3	Sdws	stress	SCRI_RS_195810	2H	19.051	Popseq	4.0021	0.0858369	0.023551	0.0904765	0.0106598	4.14693	HORVU2Hr1G013400.32	pseudo-response regulator 7	HvPpd-H1	29123785	29203908	60	chr2H:29203947(validated)
	QTL-2H-3	Rls	stress	BOPA1_1865-396	2H	19.051	MxB	5.03629	0.373391	0.00926476	0.0983502	0.00643592	-0.41338					86175010	60	NA
	QTL-2H-3	Trls	stress	BOPA1_1865-396	2H	19.051	MxB	5.10668	0.373391	0.0181019	0.107845	0.0388443	-71.1207					86175010	60	NA
	QTL-2H-3	Trvs	stress	BOPA1_1865-396	2H	19.051	MxB	4.76696	0.373391	0.00639768	0.0901445	0.064846	-7.97375					86175010	60	NA
Root QTL stress	QTL-2H-4	Rdws	stress	SCRI_RS_120529	2H	23.1586	Popseq	4.19785	0.180258	0.00657992	0.0786358	0.0131204	-0.843248	HORVU2Hr1G014590.1	Heat stress transcription factor A-2b	HsfA2b	31792761	31559459	60	chr2H:31559459(validated)	Biomass DSI QTL at 23.2-26.1 cM
	QTL-2H-4	Rls	stress	SCRI_RS_170337	2H	23.796	Popseq	4.24639	0.083691	0.00926476	0.0821109	0.0140796	0.641087					30903032	60	chr2H:30903032(validated)
Stress QTL	QTL-2H-5	Sdws	stress	BOPA2_12_30420	2H	39.6601	Popseq	4.29276	0.270386	0.023551	0.0962757	0.00723252	2.52818					50345184	60	NA	Biomass DSI QTL at 40.8-41.2 cM
	QTL-2H-5	Bys	stress	BOPA2_12_30432	2H	40.7932	Popseq	4.23768	0.446352	0.0194794	0.0913994	0.00736658	-2.92572					NA	NA	chr2H:54762212(validated)
	QTL-2H-5	Rdws	stress	BOPA2_12_30432	2H	40.7932	Popseq	4.44174	0.446352	0.00657992	0.0836141	0.00897917	-0.731616					NA	NA	chr2H:54762212(validated)
	QTL-2H-5	Bys	stress	SCRI_RS_177405	2H	40.7932	Popseq	4.23768	0.446352	0.0194794	0.0913994	0.00736658	2.92572					NA	NA	chr6H:428607893(unvalidated)|chr6H:428615189(unvalidated)
	QTL-2H-5	Rdws	stress	SCRI_RS_177405	2H	40.7932	Popseq	4.44174	0.446352	0.00657992	0.0836141	0.00897917	0.731616					NA	NA	chr6H:428607893(unvalidated)|chr6H:428615189(unvalidated)
	QTL-2H-5	Bys	stress	SCRI_RS_154981	2H	41.2181	MxB	4.56206	0.478541	0.0194794	0.0979513	0.00463709	2.96675	HORVU2Hr1G020220.5	Potassium transporter family protein	HvHAK2	53907669	54787802	60	chr2H:54787840(unvalidated)		https://onlinelibrary.wiley.com/doi/epdf/10.1034/j.1399-3054.2000.100106.x
	QTL-2H-5	Rdws	stress	SCRI_RS_154981	2H	41.2181	MxB	5.04504	0.478541	0.00657992	0.0960891	0.00475975	0.765952					54787802	60	chr2H:54787840(unvalidated)
Hotspot QTL	QTL-2H-6	Rthc	control	BOPA1_3122-909	2H	53.187	Popseq	4.4234	0.48927	0.0513603	0.124563	0.00229047	0.00814692					11873671	60	NA	Osmotic adjustment QTL at 51.8 and 60.8 cM
	QTL-2H-6	Rthc	control	BOPA1_5379-595	2H	55.6657	MxB	4.83162	0.493562	0.0513603	0.132596	0.00133054	-0.00859037					NA	NA	chr2H:94908103(unvalidated)
	QTL-2H-6	Nmrc	control	SCRI_RS_231746	2H	55.949	Popseq	4.00374	0.0515021	0.0340348	0.100274	0.246172	0.564334	HORVU2Hr1G035730	GRAS family transcription factor	SHR	152815540	193498612	60	chr2H:193498640(unvalidated)
	QTL-2H-6	Byc	control	SCRI_RS_235694	2H	56.3739	MxB	5.34249	0.178879	0.116589	0.202119	0.00250767	6.13315	HORVU2Hr1G036320	WRKY family transcription factor family protein	HvSUSIBA2	160425724	NA	NA	chr2H:269489889(validated)
	QTL-2H-6	Bys	stress	SCRI_RS_235694	2H	56.3739	MxB	6.18366	0.182403	0.0194794	0.131641	0.000407827	6.11976	HORVU2Hr1G036680	Homeobox-leucine zipper protein family	HvHox2	163983474	NA	NA	chr2H:269489889(validated)
	QTL-2H-6	Rdws	stress	SCRI_RS_235694	2H	56.3739	MxB	4.8758	0.182403	0.00657992	0.0925673	0.00550836	1.29682				119852954	NA	NA	chr2H:269489889(validated)
	QTL-2H-6	Rlc	control	SCRI_RS_235694	2H	56.3739	MxB	4.05441	0.182403	0.0297992	0.0973292	0.010189	0.69552					NA	NA	chr2H:269489889(validated)
	QTL-2H-6	Rthc	control	SCRI_RS_235694	2H	56.3739	MxB	4.77397	0.182403	0.0513603	0.131456	0.00141639	0.0165389					NA	NA	chr2H:269489889(validated)
	QTL-2H-6	Sdwc	control	SCRI_RS_235694	2H	56.3739	MxB	6.01846	0.182403	0.126653	0.223438	0.000679901	5.24843					NA	NA	chr2H:269489889(validated)
	QTL-2H-6	Sdws	stress	SCRI_RS_235694	2H	56.3739	MxB	6.32892	0.182403	0.023551	0.138324	0.000302235	5.16472					NA	NA	chr2H:269489889(validated)
	QTL-2H-6	Bys	stress	SCRI_RS_87934	2H	56.3739	MxB	4.26126	0.175966	0.0194794	0.0918736	0.0073543	-4.35521					248061370	60	chr6H:402595457(unvalidated)
	QTL-2H-6	Sdws	stress	SCRI_RS_87934	2H	56.3739	MxB	4.38495	0.175966	0.023551	0.0981265	0.00635338	-3.68919					248061370	60	chr6H:402595457(unvalidated)
	QTL-2H-6	Byc	control	BOPA1_ABC07566-2-1-82	2H	57.7195	Popseq	5.37054	0.181034	0.116589	0.202647	0.00250767	-6.16773					373690428	60	NA
	QTL-2H-6	Bys	stress	BOPA1_ABC07566-2-1-82	2H	57.7195	Popseq	6.18244	0.184549	0.0194794	0.131615	0.000407827	-6.13837					373690428	60	NA
	QTL-2H-6	Rdws	stress	BOPA1_ABC07566-2-1-82	2H	57.7195	Popseq	4.97703	0.184549	0.00657992	0.0946718	0.00475975	-1.3165					373690428	60	NA
	QTL-2H-6	Rlc	control	BOPA1_ABC07566-2-1-82	2H	57.7195	Popseq	4.15057	0.184549	0.0297992	0.0992329	0.00961351	-0.707184					373690428	60	NA
	QTL-2H-6	Rthc	control	BOPA1_ABC07566-2-1-82	2H	57.7195	Popseq	5.06513	0.184549	0.0513603	0.137235	0.00103771	-0.017172					373690428	60	NA
	QTL-2H-6	Sdwc	control	BOPA1_ABC07566-2-1-82	2H	57.7195	Popseq	6.10334	0.184549	0.126653	0.225038	0.000652406	-5.30611					373690428	60	NA
	QTL-2H-6	Sdws	stress	BOPA1_ABC07566-2-1-82	2H	57.7195	Popseq	6.31257	0.184549	0.023551	0.137977	0.000302235	-5.17254					373690428	60	NA
	QTL-2H-6	Byc	control	BOPA2_12_30582	2H	57.8612	Popseq	5.37054	0.181034	0.116589	0.202647	0.00250767	-6.16773					294631197	60	chr2H:294631197(validated)
	QTL-2H-6	Bys	stress	BOPA2_12_30582	2H	57.8612	Popseq	6.18244	0.184549	0.0194794	0.131615	0.000407827	-6.13837					294631197	60	chr2H:294631197(validated)
	QTL-2H-6	Rdws	stress	BOPA2_12_30582	2H	57.8612	Popseq	4.97703	0.184549	0.00657992	0.0946718	0.00475975	-1.3165					294631197	60	chr2H:294631197(validated)
	QTL-2H-6	Rlc	control	BOPA2_12_30582	2H	57.8612	Popseq	4.15057	0.184549	0.0297992	0.0992329	0.00961351	-0.707184					294631197	60	chr2H:294631197(validated)
	QTL-2H-6	Rthc	control	BOPA2_12_30582	2H	57.8612	Popseq	5.06513	0.184549	0.0513603	0.137235	0.00103771	-0.017172					294631197	60	chr2H:294631197(validated)
	QTL-2H-6	Sdwc	control	BOPA2_12_30582	2H	57.8612	Popseq	6.10334	0.184549	0.126653	0.225038	0.000652406	-5.30611					294631197	60	chr2H:294631197(validated)
	QTL-2H-6	Sdws	stress	BOPA2_12_30582	2H	57.8612	Popseq	6.31257	0.184549	0.023551	0.137977	0.000302235	-5.17254					294631197	60	chr2H:294631197(validated)
	QTL-2H-6	Rthc	control	BOPA1_5759-478	2H	58.0028	Popseq	4.12126	0.390558	0.0513603	0.118683	0.0036825	-0.00974655					192278372	60	chr2H:192278372(validated)
	QTL-2H-6	Sdws	stress	BOPA2_12_31194	2H	58.0028	Popseq	4.00402	0.111588	0.023551	0.0905146	0.0106598	-3.15257					NA	NA	chr2H:176852534(validated)
	QTL-2H-6	Rdwc	control	SCRI_RS_155067	2H	58.0028	Popseq	4.29964	0.188841	0.048272	0.11929	0.0113342	1.34473					404620319	60	chr2H:404620319(validated)
	QTL-2H-6	Rdwc	control	SCRI_RS_157207	2H	58.0028	Popseq	4.29964	0.188841	0.048272	0.11929	0.0113342	1.34473					404619507	60	chr2H:404619507(validated)
	QTL-2H-6	Sdwc	control	SCRI_RS_228442	2H	58.0028	Popseq	4.88949	0.109442	0.126653	0.202497	0.00400308	4.4369					213581308	60	chr2H:213581308(unvalidated)
	QTL-2H-6	Bys	stress	SCRI_RS_238404	2H	58.0524	Popseq	4.06222	0.167382	0.0194794	0.0878837	0.00935474	-3.38422					141687904	60	chr2H:141687904(validated)
	QTL-2H-6	Sdws	stress	SCRI_RS_238404	2H	58.0524	Popseq	4.73631	0.167382	0.023551	0.105229	0.00396247	-3.07806					141687904	60	chr2H:141687904(validated)
	QTL-2H-6	Byc	control	BOPA2_12_30561	2H	58.6402	Popseq	5.37054	0.181034	0.116589	0.202647	0.00250767	-6.16773					351833165	60	chr2H:351833165(validated)
	QTL-2H-6	Bys	stress	BOPA2_12_30561	2H	58.6402	Popseq	6.18244	0.184549	0.0194794	0.131615	0.000407827	-6.13837					351833165	60	chr2H:351833165(validated)
	QTL-2H-6	Rdws	stress	BOPA2_12_30561	2H	58.6402	Popseq	4.97703	0.184549	0.00657992	0.0946718	0.00475975	-1.3165					351833165	60	chr2H:351833165(validated)
	QTL-2H-6	Rlc	control	BOPA2_12_30561	2H	58.6402	Popseq	4.15057	0.184549	0.0297992	0.0992329	0.00961351	-0.707184					351833165	60	chr2H:351833165(validated)
	QTL-2H-6	Rthc	control	BOPA2_12_30561	2H	58.6402	Popseq	5.06513	0.184549	0.0513603	0.137235	0.00103771	-0.017172					351833165	60	chr2H:351833165(validated)
	QTL-2H-6	Sdwc	control	BOPA2_12_30561	2H	58.6402	Popseq	6.10334	0.184549	0.126653	0.225038	0.000652406	-5.30611					351833165	60	chr2H:351833165(validated)
	QTL-2H-6	Sdws	stress	BOPA2_12_30561	2H	58.6402	Popseq	6.31257	0.184549	0.023551	0.137977	0.000302235	-5.17254					351833165	60	chr2H:351833165(validated)
	QTL-2H-6	Byc	control	SCRI_RS_137018	2H	58.6402	Popseq	4.10267	0.202586	0.116589	0.179231	0.0115308	5.14332					239777747	60	chr2H:239777747(validated)
	QTL-2H-6	Bys	stress	SCRI_RS_137018	2H	58.6402	Popseq	5.52976	0.206009	0.0194794	0.117875	0.00146638	5.63012					239777747	60	chr2H:239777747(validated)
	QTL-2H-6	Sdwc	control	SCRI_RS_137018	2H	58.6402	Popseq	4.68884	0.206009	0.126653	0.198845	0.00484108	4.45026					239777747	60	chr2H:239777747(validated)
	QTL-2H-6	Sdws	stress	SCRI_RS_137018	2H	58.6402	Popseq	5.76124	0.206009	0.023551	0.126364	0.00086053	4.80105					239777747	60	chr2H:239777747(validated)
	QTL-2H-6	Rthc	control	SCRI_RS_174318	2H	58.6402	Popseq	4.23116	0.261803	0.0513603	0.120815	0.00310257	-0.0100859					403783761	60	chr2H:403783762(unvalidated)
	QTL-2H-6	Byc	control	SCRI_RS_185513	2H	58.6402	Popseq	5.37054	0.181034	0.116589	0.202647	0.00250767	6.16773					265054468	60	chr2H:265054468(validated)
	QTL-2H-6	Bys	stress	SCRI_RS_185513	2H	58.6402	Popseq	6.18244	0.184549	0.0194794	0.131615	0.000407827	6.13837					265054468	60	chr2H:265054468(validated)
	QTL-2H-6	Rdws	stress	SCRI_RS_185513	2H	58.6402	Popseq	4.97703	0.184549	0.00657992	0.0946718	0.00475975	1.3165					265054468	60	chr2H:265054468(validated)
	QTL-2H-6	Rlc	control	SCRI_RS_185513	2H	58.6402	Popseq	4.15057	0.184549	0.0297992	0.0992329	0.00961351	0.707184					265054468	60	chr2H:265054468(validated)
	QTL-2H-6	Rthc	control	SCRI_RS_185513	2H	58.6402	Popseq	5.06513	0.184549	0.0513603	0.137235	0.00103771	0.017172					265054468	60	chr2H:265054468(validated)
	QTL-2H-6	Sdwc	control	SCRI_RS_185513	2H	58.6402	Popseq	6.10334	0.184549	0.126653	0.225038	0.000652406	5.30611					265054468	60	chr2H:265054468(validated)
	QTL-2H-6	Sdws	stress	SCRI_RS_185513	2H	58.6402	Popseq	6.31257	0.184549	0.023551	0.137977	0.000302235	5.17254					265054468	60	chr2H:265054468(validated)
	QTL-2H-6	Bys	stress	SCRI_RS_236995	2H	58.6402	Popseq	4.26126	0.175966	0.0194794	0.0918736	0.0073543	4.35521					248555783	60	chr2H:248555805(validated)
	QTL-2H-6	Sdws	stress	SCRI_RS_236995	2H	58.6402	Popseq	4.38495	0.175966	0.023551	0.0981265	0.00635338	3.68919					248555783	60	chr2H:248555805(validated)
	QTL-2H-6	Rdwc	control	BOPA1_4049-233	2H	58.7819	Popseq	4.50174	0.201717	0.048272	0.123252	0.0113342	-1.36262	HORVU2Hr1G061320	Homeobox protein knotted-1-like 12	HvKNOX1	411902059	405862800	60	chr2H:405862798(unvalidated)
	QTL-2H-6	Slc	control	SCRI_RS_117951	2H	58.7819	Popseq	4.00301	0.296137	0.102736	0.164251	0.0359743	0.614691					403078433	60	chr2H:403078433(validated)
	QTL-2H-6	Byc	control	SCRI_RS_232669	2H	58.7819	Popseq	5.37054	0.181034	0.116589	0.202647	0.00250767	6.16773					308495899	60	chr2H:308495899(validated)
	QTL-2H-6	Bys	stress	SCRI_RS_232669	2H	58.7819	Popseq	6.18244	0.184549	0.0194794	0.131615	0.000407827	6.13837					308495899	60	chr2H:308495899(validated)
	QTL-2H-6	Rdws	stress	SCRI_RS_232669	2H	58.7819	Popseq	4.97703	0.184549	0.00657992	0.0946718	0.00475975	1.3165					308495899	60	chr2H:308495899(validated)
	QTL-2H-6	Rlc	control	SCRI_RS_232669	2H	58.7819	Popseq	4.15057	0.184549	0.0297992	0.0992329	0.00961351	0.707184					308495899	60	chr2H:308495899(validated)
	QTL-2H-6	Rthc	control	SCRI_RS_232669	2H	58.7819	Popseq	5.06513	0.184549	0.0513603	0.137235	0.00103771	0.017172					308495899	60	chr2H:308495899(validated)
	QTL-2H-6	Sdwc	control	SCRI_RS_232669	2H	58.7819	Popseq	6.10334	0.184549	0.126653	0.225038	0.000652406	5.30611					308495899	60	chr2H:308495899(validated)
	QTL-2H-6	Sdws	stress	SCRI_RS_232669	2H	58.7819	Popseq	6.31257	0.184549	0.023551	0.137977	0.000302235	5.17254					308495899	60	chr2H:308495899(validated)
	QTL-2H-6	Byc	control	BOPA1_2528-2111	2H	58.9235	Popseq	5.37054	0.181034	0.116589	0.202647	0.00250767	-6.16773					383104840	60	chr2H:383104840(validated)
	QTL-2H-6	Bys	stress	BOPA1_2528-2111	2H	58.9235	Popseq	6.18244	0.184549	0.0194794	0.131615	0.000407827	-6.13837					383104840	60	chr2H:383104840(validated)
	QTL-2H-6	Rdws	stress	BOPA1_2528-2111	2H	58.9235	Popseq	4.97703	0.184549	0.00657992	0.0946718	0.00475975	-1.3165					383104840	60	chr2H:383104840(validated)
	QTL-2H-6	Rlc	control	BOPA1_2528-2111	2H	58.9235	Popseq	4.15057	0.184549	0.0297992	0.0992329	0.00961351	-0.707184					383104840	60	chr2H:383104840(validated)
	QTL-2H-6	Rthc	control	BOPA1_2528-2111	2H	58.9235	Popseq	5.06513	0.184549	0.0513603	0.137235	0.00103771	-0.017172					383104840	60	chr2H:383104840(validated)
	QTL-2H-6	Sdwc	control	BOPA1_2528-2111	2H	58.9235	Popseq	6.10334	0.184549	0.126653	0.225038	0.000652406	-5.30611					383104840	60	chr2H:383104840(validated)
	QTL-2H-6	Sdws	stress	BOPA1_2528-2111	2H	58.9235	Popseq	6.31257	0.184549	0.023551	0.137977	0.000302235	-5.17254					383104840	60	chr2H:383104840(validated)
	QTL-2H-6	Byc	control	BOPA2_12_30828	2H	58.9235	Popseq	4.15285	0.0948276	0.116589	0.18014	0.0113654	-5.2072					219489782	60	chr2H:219489782(validated)
	QTL-2H-6	Sdwc	control	BOPA2_12_30828	2H	58.9235	Popseq	5.43305	0.0987124	0.126653	0.212499	0.00183215	-4.82215	HORVU2Hr1G066950	Prolyl 4-hydroxylase subunit alpha-1	AtP4H1	467343782	219489782	60	chr2H:219489782(validated)
	QTL-2H-6	Sdwc	control	SCRI_RS_141789	2H	58.9235	Popseq	5.27904	0.0686695	0.126653	0.209649	0.00217664	5.18089					551217126	60	chr2H:551217126(validated)
	QTL-2H-6	Byc	control	BOPA2_12_10545	2H	59.0649	Popseq	5.08641	0.116379	0.116589	0.197323	0.00338422	-4.77986	HORVU2Hr1G072750.4	Protein TERMINAL FLOWER 1	HvCEN	523377523	589927297	60	chr2H:589927308(unvalidated)
	QTL-2H-6	Bys	stress	BOPA2_12_10545	2H	59.0649	Popseq	5.4189	0.11588	0.0194794	0.115565	0.00156243	-4.6009	HORVU2Hr1G075240	Thioredoxin superfamily protein	TRX-m3	542376228	589927297	60	chr2H:589927308(unvalidated)
	QTL-2H-6	Rdwc	control	BOPA2_12_10545	2H	59.0649	Popseq	4.23494	0.11588	0.048272	0.118027	0.0115644	-1.49481					589927297	60	chr2H:589927308(unvalidated)
	QTL-2H-6	Rdws	stress	BOPA2_12_10545	2H	59.0649	Popseq	4.57204	0.11588	0.00657992	0.0862894	0.00860307	-1.01264	HORVU2Hr1G076920.3	auxin response factor 1	HvARF12	556102235	589927297	60	chr2H:589927308(unvalidated)
	QTL-2H-6	Sdws	stress	BOPA2_12_10545	2H	59.0649	Popseq	4.64514	0.11588	0.023551	0.103379	0.00429039	-3.49499	HORVU2Hr1G080630	14-3-3-like protein GF14-B	HvGID2	584809930	589927297	60	chr2H:589927308(unvalidated)
	QTL-2H-6	Sdwc	control	BOPA2_12_31175	2H	59.0652	Popseq	4.93366	0.206009	0.126653	0.203304	0.00399882	4.6321					318877861	60	chr2H:318877866(unvalidated)
	QTL-2H-6	Trvc	control	BOPA2_12_31256	2H	59.0652	Popseq	4.4687	0.193133	0.0494814	0.123718	0.00383577	-18.2377	HORVU2Hr1G081650	Cytochrome P450 superfamily protein	HvD11	592334638	545218326	60	chr2H:545218326(validated)
	QTL-2H-6	Byc	control	SCRI_RS_125516	2H	59.0652	Popseq	5.22485	0.336207	0.116589	0.199912	0.0029591	4.04068					NA	NA	chr2H:539267692(unvalidated)|chr2H:539329687(unvalidated)
	QTL-2H-6	Rdwc	control	SCRI_RS_125516	2H	59.0652	Popseq	4.62857	0.339056	0.048272	0.125751	0.0113342	1.31331					NA	NA	chr2H:539267692(unvalidated)|chr2H:539329687(unvalidated)
	QTL-2H-6	Byc	control	SCRI_RS_153880	2H	59.0652	Popseq	4.40214	0.0775862	0.116589	0.184681	0.00825946	-5.57591					557750069	60	chr2H:557750084(validated)
	QTL-2H-6	Sdwc	control	SCRI_RS_153880	2H	59.0652	Popseq	5.70304	0.0815451	0.126653	0.217523	0.00109326	-5.11027					557750069	60	chr2H:557750084(validated)
	QTL-2H-6	Byc	control	SCRI_RS_173145	2H	59.0652	Popseq	4.10267	0.202586	0.116589	0.179231	0.0115308	-5.14332					NA	NA	chr2H:132035921(validated)
	QTL-2H-6	Bys	stress	SCRI_RS_173145	2H	59.0652	Popseq	5.52976	0.206009	0.0194794	0.117875	0.00146638	-5.63012					NA	NA	chr2H:132035921(validated)
	QTL-2H-6	Sdwc	control	SCRI_RS_173145	2H	59.0652	Popseq	4.68884	0.206009	0.126653	0.198845	0.00484108	-4.45026					NA	NA	chr2H:132035921(validated)
	QTL-2H-6	Sdws	stress	SCRI_RS_173145	2H	59.0652	Popseq	5.76124	0.206009	0.023551	0.126364	0.00086053	-4.80105					NA	NA	chr2H:132035921(validated)
	QTL-2H-6	Rdwc	control	SCRI_RS_12492	2H	59.3484	Popseq	4.40786	0.296137	0.048272	0.121409	0.0113342	1.32736					543450750	60	chr2H:543450750(validated)
	QTL-2H-6	Byc	control	1	2H	59.4193	Popseq	4.40214	0.0775862	0.116589	0.184681	0.00825946	5.57591					556024145	60	chr2H:556024145(validated)
	QTL-2H-6	Sdwc	control	BOPA2_12_30108	2H	59.4193	Popseq	5.70304	0.0815451	0.126653	0.217523	0.00109326	5.11027					556024145	60	chr2H:556024145(validated)
Hotspot QTL	QTL-2H-7	Rlc	control	SCRI_RS_163975	2H	64.4476	Popseq	5.94703	0.38412	0.0297992	0.135824	0.00246433	0.610689					613635962	60	chr2H:613635962(validated)	Biomass yield QTL at 68.6 cM
	QTL-2H-7	Trvc	control	SCRI_RS_163975	2H	64.4476	Popseq	4.33321	0.38412	0.0494814	0.121065	0.00464356	15.5165					613635962	60	chr2H:613635962(validated)
	QTL-2H-7	Rlc	control	SCRI_RS_59851	2H	64.5892	Popseq	4.12206	0.429185	0.0297992	0.0986678	0.00961351	-0.490145					613854115	60	chr2H:613854115(validated)
	QTL-2H-7	Rls	stress	SCRI_RS_156871	2H	67.2805	Popseq	4.98431	0.424893	0.00926476	0.0972697	0.00643592	-0.488026	HORVU2Hr1G085910.21	Zinc finger protein CONSTANS-LIKE 4	HvCO4	620631167	624659037	60	chr2H:624659037(validated)
	QTL-2H-7	Bys	stress	BOPA1_2809-271	2H	67.4929	Popseq	4.95384	0.248927	0.0194794	0.105951	0.00286208	3.44109	HORVU2Hr1G087660.41	DNA mismatch repair protein MutS	MSH1	629553789	625765678	60	chr2H:625765678(validated)
	QTL-2H-7	Rdws	stress	BOPA1_2809-271	2H	67.4929	Popseq	7.13927	0.248927	0.00657992	0.141021	0.000180181	1.03684					625765678	60	chr2H:625765678(validated)
	QTL-2H-7	Rlc	control	BOPA1_2809-271	2H	67.4929	Popseq	4.35176	0.248927	0.0297992	0.103235	0.00961351	0.462805					625765678	60	chr2H:625765678(validated)
	QTL-2H-7	Rls	stress	BOPA1_2809-271	2H	67.4929	Popseq	4.98826	0.248927	0.00926476	0.0973519	0.00643592	0.472637					625765678	60	chr2H:625765678(validated)
	QTL-2H-7	Sdws	stress	BOPA1_2809-271	2H	67.4929	Popseq	4.37449	0.248927	0.023551	0.0979161	0.00635338	2.65944					625765678	60	chr2H:625765678(validated)
	QTL-2H-7	Trvc	control	BOPA1_2809-271	2H	67.4929	Popseq	4.61926	0.248927	0.0494814	0.126679	0.00350967	14.651					625765678	60	chr2H:625765678(validated)
	QTL-2H-7	Rdwc	control	BOPA1_ABC22343-1-1-120	2H	67.9178	Popseq	4.30447	0.130901	0.048272	0.119384	0.0113342	-1.46513					624194869	60	chr2H:624194869(validated)
	QTL-2H-7	Rthc	control	BOPA1_ABC22343-1-1-120	2H	67.9178	Popseq	4.1401	0.130901	0.0513603	0.119048	0.00356113	-0.0119571					624194869	60	chr2H:624194869(validated)
Hotspot QTL	QTL-2H-8	Byc	control	BOPA2_12_31293	2H	74.0793	Popseq	5.05261	0.362069	0.116589	0.196692	0.00338422	4.32745	HORVU2Hr1G089670.2	auxin response factor 10	HvARF15	640242265	641328117	60	chr2H:641328117(validated)	Biomass yield QTL at 73.7 cM
	QTL-2H-8	Bys	stress	BOPA2_12_31293	2H	74.0793	Popseq	5.17439	0.360515	0.0194794	0.110495	0.00221578	4.02197					641328117	60	chr2H:641328117(validated)
	QTL-2H-8	Rdwc	control	BOPA2_12_31293	2H	74.0793	Popseq	4.72671	0.360515	0.048272	0.127692	0.0103527	1.43642					641328117	60	chr2H:641328117(validated)
	QTL-2H-8	Rdws	stress	BOPA2_12_31293	2H	74.0793	Popseq	4.0833	0.360515	0.00657992	0.0763112	0.0157663	0.852489					641328117	60	chr2H:641328117(validated)
	QTL-2H-8	Rthc	control	BOPA2_12_31293	2H	74.0793	Popseq	5.01701	0.360515	0.0513603	0.136277	0.00103771	0.0124363					641328117	60	chr2H:641328117(validated)
	QTL-2H-8	Sdws	stress	BOPA2_12_31293	2H	74.0793	Popseq	5.25665	0.360515	0.023551	0.115883	0.00171886	3.38109					641328117	60	chr2H:641328117(validated)
	QTL-2H-8	Trvc	control	BOPA2_12_31293	2H	74.0793	Popseq	5.38837	0.360515	0.0494814	0.142011	0.0016922	18.2659					641328117	60	chr2H:641328117(validated)
	QTL-2H-8	Rthc	control	SCRI_RS_235874	2H	74.1501	Popseq	5.9462	0.360515	0.0513603	0.155012	0.000741174	-0.0123431					642181195	60	chr2H:642181195(unvalidated)
Root QTL	QTL-2H-9	Trvc	control	SCRI_RS_182039	2H	81.5156	Popseq	4.17775	0.472103	0.0494814	0.118035	0.00622268	-14.8196	HORVU2Hr1G092290	Homeobox-leucine zipper protein family	Vrs1	652031295	662300246	21	chr2H:662300246(validated)	Biomass yield and DSI and osmotic adjustment QTL at 81.5-81.8 cM
	QTL-2H-9	Trvc	control	BOPA1_6024-1095	2H	82.0822	Popseq	4.93884	0.403433	0.0494814	0.133009	0.00211738	-17.9739					664191672	60	chr2H:664191677(unvalidated)
	QTL-2H-9	Trvc	control	SCRI_RS_162798	2H	82.0822	Popseq	4.11612	0.446352	0.0494814	0.116838	0.00687919	13.3939					663679191	60	chr2H:663679191(validated)
Root QTL	QTL-2H-10	Rthc	control	BOPA1_ABC12856-1-1-77	2H	91.0057	Popseq	5.17725	0.373391	0.0513603	0.139473	0.00103771	-0.0126769	HORVU2Hr1G097380	pectinesterase 11	PME5	678621349	678192598	60	chr2H:678192598(validated)	Biomass yield QTL at 91.0 cM
	QTL-2H-10	Rlc	control	SCRI_RS_195164	2H	91.0057	Popseq	4.42727	0.188841	0.0297992	0.104743	0.00961351	-0.682042					677482087	60	chr2H:677482087(validated)
	QTL-2H-10	Trvc	control	SCRI_RS_195164	2H	91.0057	Popseq	4.40024	0.188841	0.0494814	0.122376	0.00429544	-20.7723					677482087	60	chr2H:677482087(validated)
	QTL-2H-10	Trvc	control	BOPA2_12_10735	2H	91.2121	Popseq	4.09504	0.055794	0.0494814	0.116429	0.00687919	23.7055	HORVU2Hr1G097490	expansin B4	HvEXPB1	679393499	685783854	60	chr2H:685783859(validated)
	QTL-2H-10	Rlc	control	SCRI_RS_239916	2H	91.2121	Popseq	4.22257	0.16309	0.0297992	0.100662	0.00961351	-0.500254					685788689	60	NA
	QTL-2H-10	Rthc	control	SCRI_RS_239916	2H	91.2121	Popseq	4.064	0.16309	0.0513603	0.117575	0.00412171	-0.0105585					685788689	60	NA
Hotspot QTL	QTL-2H-11	Rthc	control	SCRI_RS_164608	2H	111.119	MxB	4.79728	0.484979	0.0513603	0.131917	0.00138948	0.0128658	HORVU2Hr1G103780	protein kinase family protein	HERK2	700868878	NA	NA	chr2H:708666781(unvalidated)|chr2H:708837630(unvalidated)	Biomass yield and DSI QTL at114.9-120.8 cM
	QTL-2H-11	Rthc	control	SCRI_RS_12444	2H	111.119	Popseq	4.79728	0.484979	0.0513603	0.131917	0.00138948	-0.0128658	HORVU2Hr1G106410.9	Glycogen synthase 1	HvSSIIIb	709519200	709122025	60	chr2H:709122025(validated)
	QTL-2H-11	Bys	stress	BOPA2_12_30097	2H	114.235	Popseq	4.83002	0.150215	0.0194794	0.103413	0.00349755	5.47278	HORVU2Hr1G109650.18	Auxin response factor 11	HvARF09	717608099	713705600	60	chr2H:713705600(validated)
	QTL-2H-11	Sdws	stress	BOPA2_12_30097	2H	114.235	Popseq	5.28514	0.150215	0.023551	0.116471	0.00171701	4.80231					713705600	60	chr2H:713705600(validated)
	QTL-2H-11	Bys	stress	BOPA1_ABC16258-1-1-77	2H	116.43	Popseq	5.14352	0.150215	0.0194794	0.109857	0.00223034	-5.38452					712330524	60	NA
	QTL-2H-11	Sdws	stress	BOPA1_ABC16258-1-1-77	2H	116.43	Popseq	5.14056	0.150215	0.023551	0.113492	0.00199607	-4.48066					712330524	60	NA
	QTL-2H-11	Rthc	control	SCRI_RS_200949	2H	117.989	Popseq	4.69464	0.334764	0.0513603	0.12989	0.0015923	0.00913337	HORVU2Hr1G113880.23	AP2-like ethylene-responsive transcription factor	HvAP2/EREBP	730027508	721664399	60	chr2H:721664399(validated)
	QTL-2H-11	Byc	control	BOPA1_6652-209	2H	119.759	Popseq	5.39404	0.262931	0.116589	0.203089	0.00250767	-4.5846					NA	NA	chr2H:722486600(unvalidated)|chr2H:722565580(unvalidated)
	QTL-2H-11	Bys	stress	BOPA1_6652-209	2H	119.759	Popseq	7.94439	0.261803	0.0194794	0.169848	5.64444e-05	-5.29436					NA	NA	chr2H:722486600(unvalidated)|chr2H:722565580(unvalidated)
	QTL-2H-11	Rdwc	control	BOPA1_6652-209	2H	119.759	Popseq	4.33343	0.261803	0.048272	0.119951	0.0113342	-1.3955					NA	NA	chr2H:722486600(unvalidated)|chr2H:722565580(unvalidated)
	QTL-2H-11	Rdws	stress	BOPA1_6652-209	2H	119.759	Popseq	7.1613	0.261803	0.00657992	0.141506	0.000180181	-1.21299					NA	NA	chr2H:722486600(unvalidated)|chr2H:722565580(unvalidated)
	QTL-2H-11	Rthc	control	BOPA1_6652-209	2H	119.759	Popseq	4.28293	0.261803	0.0513603	0.121822	0.00281523	-0.0115756					NA	NA	chr2H:722486600(unvalidated)|chr2H:722565580(unvalidated)
	QTL-2H-11	Sdws	stress	BOPA1_6652-209	2H	119.759	Popseq	7.25204	0.261803	0.023551	0.15814	0.00027795	-4.17691					NA	NA	chr2H:722486600(unvalidated)|chr2H:722565580(unvalidated)
	QTL-2H-11	Trvc	control	BOPA1_6652-209	2H	119.759	Popseq	4.32159	0.261803	0.0494814	0.120838	0.00464356	-16.4318					NA	NA	chr2H:722486600(unvalidated)|chr2H:722565580(unvalidated)
	QTL-2H-11	Trvs	stress	BOPA1_6652-209	2H	119.759	Popseq	4.58309	0.261803	0.00639768	0.0863493	0.064846	-10.4874					NA	NA	chr2H:722486600(unvalidated)|chr2H:722565580(unvalidated)
Stress QTL	QTL-2H-12	Sdws	stress	SCRI_RS_146812	2H	123.938	Popseq	4.23014	0.0858369	0.023551	0.0950215	0.00790076	4.45819					NA	NA	chr2H:725526374(unvalidated)	Biomass yield QTL at 124.9 cM
Root QTL	QTL-2H-13	Rthc	control	SCRI_RS_152664	2H	138.598	MxB	4.41704	0.124464	0.0513603	0.124439	0.00229047	0.0121142					NA	NA	chr2H:99722332(validated)	Biomass yield QTL at 139.9 cM
Root QTL	QTL-3H-1	Trvc	control	BOPA2_12_10968	3H	37.3938	Popseq	4.26187	0.120172	0.0494814	0.119672	0.00522552	20.69					34959733	60	chr3H:34959733(validated)	Osmotic adjustment QTL at 36.3-36.8 cM
	QTL-3H-2	Slc	control	SCRI_RS_204057	3H	49.2918	Popseq	4.29166	0.480687	0.102736	0.169543	0.0359743	0.642642					139185093	60	chr3H:139185093(validated)	Biomass yield QTL and osmotic adjustment QTL at 51.8 cM
	QTL-3H-2	Bys	stress	BOPA1_2066-1133	3H	51.7705	Popseq	4.48143	0.472103	0.0194794	0.0963166	0.00512181	3.09976					423198950	60	chr3H:423198950(validated)
	QTL-3H-2	Sdws	stress	BOPA1_2066-1133	3H	51.7705	Popseq	4.61635	0.472103	0.023551	0.102795	0.00429039	2.62244					423198950	60	chr3H:423198950(validated)
	QTL-3H-2	Bys	stress	BOPA1_2676-256	3H	51.7705	Popseq	4.48143	0.472103	0.0194794	0.0963166	0.00512181	3.09976					423371382	60	chr3H:423371382(unvalidated)
	QTL-3H-2	Sdws	stress	BOPA1_2676-256	3H	51.7705	Popseq	4.61635	0.472103	0.023551	0.102795	0.00429039	2.62244					423371382	60	chr3H:423371382(unvalidated)
	QTL-3H-2	Bys	stress	SCRI_RS_8664	3H	51.7705	Popseq	4.64389	0.48927	0.0194794	0.0996144	0.00433654	-3.27276					NA	NA	chr3H:424722068(validated)
	QTL-3H-2	Sdws	stress	SCRI_RS_8664	3H	51.7705	Popseq	4.70419	0.48927	0.023551	0.104576	0.00408887	-2.74195					NA	NA	chr3H:424722068(validated)
Root QTL	QTL-3H-3	Rthc	control	SCRI_RS_135581	3H	57.6487	MxB	5.17947	0.390558	0.0513603	0.139518	0.00103771	-0.0103724	HORVU3Hr1G067670	Auxin efflux carrier family protein	PIN8	513769568	514211490	60	chr3H:514211490(validated)	Biomass yield QTL and osmotic adjustment QTL at 61.9 cM
	QTL-3H-3	Trlc	control	SCRI_RS_161744	3H	60.8357	MxB	4.10434	0.45279	0.0504152	0.117477	0.0660582	-63.7882	HORVU3Hr1G068000	receptor-like protein kinase 2	HvBRI1/uzu1/HvD61	516134759	530420176	60	chr3H:530420176(validated)
	QTL-3H-3	Rss	stress	SCRI_RS_10288	3H	62.3938	Popseq	4.98065	0.283262	0.0801123	0.161754	0.010351	0.0136624	HORVU3Hr1G070690.1	hexokinase 1	HvHXK6	534540880	535660465	60	NA
	QTL-3H-3	Rss	stress	BOPA1_5128-1831	3H	62.5354	Popseq	4.98065	0.283262	0.0801123	0.161754	0.010351	-0.0136624					535783493	60	chr3H:535783493(unvalidated)
	QTL-3H-3	Rss	stress	SCRI_RS_225540	3H	62.5354	Popseq	4.89877	0.287554	0.0801123	0.160176	0.010351	0.0133961	HORVU3Hr1G072340.1	Auxin response factor 3	HvARF18	544890480	536074314	60	chr3H:536074314(validated)
	QTL-3H-3	Rss	stress	SCRI_RS_182061	3H	62.6771	Popseq	5.34578	0.300429	0.0801123	0.16883	0.00746628	-0.0136646	HORVU3Hr1G072810.1	gibberellin 2-oxidase	HvGA2ox1	548753336	538029556	60	chr3H:538029565(unvalidated)
Root QTL	QTL-3H-4	Rthc	control	SCRI_RS_202772	3H	70.1841	Popseq	4.43055	0.390558	0.0513603	0.124703	0.00229047	0.0093606					568146912	60	chr3H:568146912(validated)
	QTL-3H-4	Rthc	control	SCRI_RS_223097	3H	70.1841	Popseq	4.42733	0.412017	0.0513603	0.12464	0.00229047	-0.00923847	HORVU3Hr1G075920	Cytokinin dehydrogenase 5	AtCKX5	567046660	567955441	60	chr3H:567955441(validated)
Root QTL	QTL-3H-5	Rsc	control	SCRI_RS_149566	3H	98.2295	Popseq	4.13525	0.353448	0.104299	0.168411	0.0436463	0.0161962	HORVU3Hr1G084750	Auxin transporter-like protein 1	AUX1	608938650	620661980	60	chr3H:620058295(validated)
	QTL-3H-5	Rss	stress	SCRI_RS_149566	3H	98.2295	Popseq	4.45091	0.356223	0.0801123	0.151618	0.0175833	0.0112575	HORVU3Hr1G085050	WUSCHEL-related homeobox 9	WOX5	610834437	620058295	60	chr3H:620058295(validated)
	QTL-3H-5	Rss	stress	SCRI_RS_142438	3H	98.6544	Popseq	4.80739	0.154506	0.0801123	0.158421	0.010351	0.0149348	HORVU3Hr1G087180.4	CCT motif family protein	HvCMF1	620456805	620058295	60	NA
Root QTL	QTL-3H-6	Rthc	control	BOPA1_ABC13753-1-2-167	3H	105.949	Popseq	4.48886	0.148069	0.0513603	0.125845	0.00209247	0.0115526	HORVU3Hr1G089510	formin homology 1	OsFH1	628923468	628031126	60	chr3H:628031126(validated)	Biomass yield QTL at 105.9 cM
	QTL-3H-6	Rthc	control	BOPA1_ABC13753-1-2-167	3H	105.949	Popseq	4.48886	0.148069	0.0513603	0.125845	0.00209247	0.0115526	HORVU3Hr1G089980.1	gibberellin 20 oxidase 2	HvGA20ox3	630544689	628031126	60	chr3H:628031126(validated)
Root QTL	QTL-3H-7	Rthc	control	BOPA2_12_31251	3H	122.592	Popseq	5.70329	0.300429	0.0513603	0.150069	0.000811919	0.0116735	HORVU3Hr1G090980.3	gibberellin 20-oxidase 3	sdw1 / denso	634078038	654499243	60	chr3H:654499243(validated)
	QTL-3H-7	Rthc	control	SCRI_RS_208297	3H	122.592	Popseq	5.52654	0.386266	0.0513603	0.146492	0.000920436	-0.0107744	HORVU3Hr1G094000	Auxin efflux carrier family protein	PIN5	644812550	654548238	60	chr3H:654548238(validated)
														HORVU3Hr1G096510.5	auxin response factor 2	HvARF10	653361075
														HORVU3Hr1G097200.1	auxin response factor 2	HvARF11	655379013
Root QTL stress	QTL-3H-8	Rls	stress	BOPA1_3949-1560	3H	128.612	Popseq	4.0797	0.386266	0.00926476	0.0787347	0.0172225	-0.377556					659694975	60	chr3H:659694975(validated)
	QTL-3H-8	Rls	stress	SCRI_RS_221869	3H	128.612	Popseq	4.7129	0.193133	0.00926476	0.0916551	0.0106872	-0.481418					659508248	60	chr3H:659508248(validated)
	QTL-3H-8	Rss	stress	SCRI_RS_106728	3H	128.754	Popseq	4.31963	0.206009	0.0801123	0.149132	0.0213421	-0.013146					660176866	60	chr3H:660176880(unvalidated)
	QTL-3H-8	Rls	stress	SCRI_RS_231382	3H	128.754	Popseq	4.00768	0.422747	0.00926476	0.0772817	0.0187653	0.373737					NA	NA	chr3H:659901013(validated)
Root QTL	QTL-3H-9	Rdwc	control	BOPA2_12_21386	3H	132.932	Popseq	4.01841	0.16309	0.048272	0.113819	0.0132441	-1.27722					661418411	60	chr3H:661418411(validated)
	QTL-3H-9	Rls	stress	SCRI_RS_14107	3H	133.003	Popseq	6.81201	0.135193	0.00926476	0.136182	0.000765587	-0.67125					665843442	60	chr3H:665843442(validated)
	QTL-3H-9	Rls	stress	SCRI_RS_168977	3H	133.003	Popseq	5.06227	0.39485	0.00926476	0.0988908	0.00643592	-0.388866					666090282	60	chr3H:666090282(validated)
Stress QTL	QTL-3H-10	Rdws	stress	SCRI_RS_173623	3H	142.21	MxB	4.45075	0.242489	0.00657992	0.0837988	0.00897917	0.796424	HORVU3Hr1G106880	Ankyrin repeat family protein / BTB/POZ domain-containing protein	Uniculme4	671496050	676737115	60	chr3H:676737115(validated)
	QTL-3H-10	Rls	stress	SCRI_RS_173623	3H	142.21	MxB	5.55461	0.242489	0.00926476	0.10921	0.00346211	0.508857					676737115	60	chr3H:676737115(validated)
	QTL-3H-10	Bys	stress	SCRI_RS_238412	3H	143.13	MxB	4.01659	0.48927	0.0194794	0.0869729	0.00972526	-2.53692	HORVU3Hr1G114970.1	Two-component response regulator ARR1	HvLUX	692190558	680226077	60	chr3H:680226077(validated)
	QTL-3H-10	Rdws	stress	SCRI_RS_238412	3H	143.13	MxB	5.84243	0.48927	0.00657992	0.112909	0.00178448	-0.770538					680226077	60	chr3H:680226077(validated)
Root QTL	QTL-4H-1	Rlc	control	SCRI_RS_164381	4H	0.637394	Popseq	5.70225	0.420601	0.0297992	0.130729	0.00246433	-0.455462					1132709	60	chr4H:1132709(unvalidated)
	QTL-4H-1	Rlc	control	SCRI_RS_170785	4H	0.779037	MxB	5.8252	0.422747	0.0297992	0.133284	0.00246433	-0.461646					1140042	60	NA
	QTL-4H-1	Rlc	control	BOPA2_12_31324	4H	0.779037	Popseq	4.21566	0.403433	0.0297992	0.100525	0.00961351	0.3994	HORVU4Hr1G006930	SCARECROW-like 21	HvSLN1	16668801	1261843	60	chr4H:1261843(validated)
	QTL-4H-1	Rlc	control	SCRI_RS_176074	4H	0.779037	Popseq	4.37601	0.416309	0.0297992	0.103719	0.00961351	-0.396985					333782	60	chr4H:333782(unvalidated)
Root QTL stress	QTL-4H-2	Rdws	stress	BOPA1_8724-1282	4H	17.847	MxB	4.28813	0.193133	0.00657992	0.0804742	0.0116265	-0.765756					10552591	60	chr4H:10552606(unvalidated)
Root QTL	QTL-4H-3	Rlc	control	BOPA1_4616-503	4H	26.7705	MxB	4.03407	0.261803	0.0297992	0.0969274	0.010203	0.508235	HORVU4Hr1G007040	Transcription factor TEOSINTE BRANCHED 1	INT-C	17599034	NA	NA	chr4H:19930090(unvalidated)
	QTL-4H-3	Trvc	control	BOPA1_4616-503	4H	26.7705	MxB	4.32723	0.261803	0.0494814	0.120948	0.00464356	16.187	HORVU4Hr1G007420.1	Zinc finger protein CONSTANS-LIKE 16	HvCO10	19477279	NA	NA	chr4H:19930090(unvalidated)
	QTL-4H-3	Rsc	control	BOPA1_8901-1446	4H	27.7975	Popseq	4.05606	0.443966	0.104299	0.166958	0.0436463	0.0156513					21432795	60	chr4H:21432857(validated)
Hotspot QTL	QTL-4H-4	Rls	stress	BOPA1_1304-478	4H	51.4041	Popseq	4.16346	0.201717	0.00926476	0.0804289	0.0154927	0.485401					488134311	60	chr4H:488134311(validated)	Osmotic adjustment QTL at 52.3 cM
	QTL-4H-4	Rthc	control	BOPA1_1304-478	4H	51.4041	Popseq	4.50206	0.201717	0.0513603	0.126103	0.00205652	0.0116362					488134311	60	chr4H:488134311(validated)
	QTL-4H-4	Byc	control	SCRI_RS_225722	4H	51.7351	Popseq	5.05966	0.133621	0.116589	0.196824	0.00338422	5.28344					334890777	60	chr4H:334890777(validated)
	QTL-4H-4	Sdwc	control	SCRI_RS_225722	4H	51.7351	Popseq	4.91798	0.133047	0.126653	0.203018	0.00399882	4.17742					334890777	60	chr4H:334890777(validated)
	QTL-4H-4	Rthc	control	SCRI_RS_153459	4H	52.3371	Popseq	5.02754	0.450644	0.0513603	0.136486	0.00103771	-0.0098089	HORVU4Hr1G053400.1	phytochrome B	HvphyB	443993786	465989845	60	chr4H:465989845(validated)
	QTL-4H-4	Rthc	control	SCRI_RS_198888	4H	52.4788	Popseq	5.23625	0.454936	0.0513603	0.140654	0.00103771	-0.0100031	HORVU4Hr1G054770	COBRA-like protein 7	RTH3	458023418	464141603	60	chr4H:464141603(validated)
	QTL-4H-4	Rthc	control	SCRI_RS_181886	4H	52.6912	Popseq	4.65813	0.296137	0.0513603	0.12917	0.0017049	0.010076	HORVU4Hr1G057550.3	pseudo-response regulator 7	HvPRR73	482660383	470947129	60	chr4H:470947129(unvalidated)
	QTL-4H-4	Rthc	control	SCRI_RS_220697	4H	53.4703	Popseq	5.02754	0.450644	0.0513603	0.136486	0.00103771	0.0098089					464816581	60	chr4H:464816581(validated)
	QTL-4H-4	Rthc	control	BOPA1_5887-615	4H	54.3201	MxB	4.05974	0.186695	0.0513603	0.117493	0.00412171	0.0112732					490028803	60	chr4H:490028803(validated)
	QTL-4H-4	Rthc	control	BOPA1_294-956	4H	54.4618	Popseq	5.18925	0.180258	0.0513603	0.139713	0.00103771	0.0130175					492257862	60	NA
	QTL-4H-4	Rthc	control	BOPA1_3078-2190	4H	54.4618	Popseq	4.70383	0.193133	0.0513603	0.130071	0.00158916	-0.0122119					494212244	60	chr4H:494212244(validated)
	QTL-4H-4	Rdws	stress	SCRI_RS_14612	4H	54.4618	Popseq	4.2099	0.373391	0.00657992	0.0788808	0.0131204	-0.794225					508036038	60	chr4H:508036038(validated)
	QTL-4H-4	Rthc	control	SCRI_RS_14612	4H	54.4618	Popseq	6.34805	0.373391	0.0513603	0.163259	0.00055705	-0.0130516					508036038	60	chr4H:508036038(validated)
	QTL-4H-4	Rthc	control	BOPA1_3127-273	4H	54.8159	Popseq	4.71796	0.32618	0.0513603	0.13035	0.0015845	-0.0109028					509230439	60	chr4H:509230439(validated)
Root QTL	QTL-4H-5	Rthc	control	BOPA1_ABC09432-1-1-160	4H	59.9858	Popseq	5.5629	0.446352	0.0513603	0.147226	0.000920436	-0.0103902					560337783	60	chr4H:560337783(validated)	Biomass yield and DSI QTL at 60.8-61.4 cM
Root QTL	QTL-4H-6	Rthc	control	SCRI_RS_169134	4H	81.5692	Popseq	4.15896	0.304721	0.0513603	0.119414	0.00352835	-0.00906868					598643134	60	chr4H:598643134(validated)	Biomass yield QTL at 80.7 cM
Root QTL	QTL-4H-7	Rlc	control	SCRI_RS_168399	4H	91.1473	Popseq	4.01946	0.416309	0.0297992	0.0966389	0.0103227	0.378635					608432009	60	chr4H:608432009(validated)	Biomass yield and DSI QTL at 90.9 cM
	QTL-4H-7	Trls	stress	SCRI_RS_168399	4H	91.1473	Popseq	4.42578	0.416309	0.0181019	0.0939195	0.0931527	64.4481					608432009	60	chr4H:608432009(validated)
	QTL-4H-7	Rls	stress	SCRI_RS_25685	4H	91.7139	Popseq	4.02814	0.248927	0.00926476	0.0776943	0.0186175	0.384702	HORVU4Hr1G080160.1	LOB domain-containing protein 14	ARL1/CRL1/RTCS	614410389	611618068	60	chr4H:611618068(validated)
	QTL-4H-8	Slc	control	BOPA1_1241-1649	4H	99.4334	Popseq	4.17021	0.364807	0.102736	0.16731	0.0359743	-0.545891	HORVU4Hr1G084020.9	CCT motif family protein	HvCMF4	627077225	620872317	60	chr4H:620872317(validated)	Biomass yield and DSI QTL at 99 .1-100.6 cM
	QTL-4H-8	Rlc	control	SCRI_RS_160461	4H	102.762	Popseq	4.05951	0.319742	0.0297992	0.0974301	0.010189	-0.426635					624564979	60	chr4H:624565014(unvalidated)
	QTL-4H-9	Rthc	control	BOPA1_ABC12417-1-1-46	4H	110.694	Popseq	4.37638	0.182403	0.0513603	0.123645	0.00242732	-0.0118013					632171834	60	chr4H:632171834(validated)	Biomass yield and DSI QTL at 110.2-110.7 cM and Osmotic adjustment QTL at 110.2 cM
	QTL-4H-9	Rthc	control	SCRI_RS_170170	4H	110.694	Popseq	5.17408	0.17382	0.0513603	0.13941	0.00103771	0.0129716					632172509	60	NA
	QTL-4H-9	Rlc	control	BOPA1_4170-1094	4H	111.331	Popseq	4.66797	0.206009	0.0297992	0.109576	0.00961351	0.597827					632600239	60	NA
	QTL-4H-9	Bys	stress	SCRI_RS_192456	4H	111.331	Popseq	4.17563	0.339056	0.0194794	0.0901538	0.00789099	-3.24481					633358095	60	chr4H:633358095(validated)
	QTL-4H-9	Rdws	stress	SCRI_RS_192456	4H	111.331	Popseq	4.80048	0.339056	0.00657992	0.0910054	0.00604757	-0.858608	HORVU4Hr1G088390.1		Vrn-H2	640491514	633358095	60	chr4H:633358095(validated)
Hotspot QTL	QTL-5H-1	Byc	control	SCRI_RS_104699	5H	30.5556	Popseq	5.83786	0.185345	0.116589	0.211494	0.00250767	5.46764	HORVU5Hr1G008050.1	nine-cis-epoxycarotenoid dioxygenase 3	HvNCED1	18037869	19034002	60	chr5H:19034002(validated)	Biomass yield and DSI QTL at 34.1 cM
	QTL-5H-1	Bys	stress	SCRI_RS_104699	5H	30.5556	Popseq	4.56619	0.184549	0.0194794	0.098035	0.00463709	4.35502					19034002	60	chr5H:19034002(validated)
	QTL-5H-1	Rdwc	control	SCRI_RS_104699	5H	30.5556	Popseq	5.21152	0.184549	0.048272	0.13736	0.00762831	1.77165					19034002	60	chr5H:19034002(validated)
	QTL-5H-1	Rthc	control	SCRI_RS_104699	5H	30.5556	Popseq	4.18523	0.184549	0.0513603	0.119923	0.00341235	0.0130055					19034002	60	chr5H:19034002(validated)
	QTL-5H-1	Sdwc	control	SCRI_RS_104699	5H	30.5556	Popseq	4.69019	0.184549	0.126653	0.198869	0.00484108	3.85322					19034002	60	chr5H:19034002(validated)
	QTL-5H-1	Sdws	stress	SCRI_RS_104699	5H	30.5556	Popseq	4.66627	0.184549	0.023551	0.103807	0.0042835	3.67217					19034002	60	chr5H:19034002(validated)
	QTL-5H-1	Trvc	control	SCRI_RS_104699	5H	30.5556	Popseq	4.7477	0.184549	0.0494814	0.129215	0.00286384	19.7654					19034002	60	chr5H:19034002(validated)
	QTL-5H-1	Bys	stress	SCRI_RS_156295	5H	31.9444	MxB	4.35311	0.459227	0.0194794	0.0937233	0.00647763	-3.30201					23671741	60	chr5H:23671741(validated)
	QTL-5H-1	Sdws	stress	SCRI_RS_156295	5H	31.9444	MxB	4.0999	0.459227	0.023551	0.0924216	0.0098638	-2.65288	HORVU5Hr1G009650.20	auxin response factor 6	HvARF07	23671332	23671741	60	chr5H:23671741(validated)
	QTL-5H-1	Rdwc	control	SCRI_RS_175557	5H	34.0972	Popseq	4.29333	0.360515	0.048272	0.119167	0.0113342	-1.20759					24742696	60	chr5H:24742696(unvalidated)
Root QTL	QTL-5H-2	Rlc	control	SCRI_RS_187842	5H	41.7361	Popseq	4.67242	0.208155	0.0297992	0.109666	0.00961351	0.488576	HORVU5Hr1G042230.7	Protein TERMINAL FLOWER 1	HvTFL1	322272566	42127458	60	chr5H:42127458(validated)	Biomass yield QTL at 44-46.7 cM
	QTL-5H-2	Rthc	control	SCRI_RS_229712	5H	41.7361	Popseq	4.40614	0.184549	0.0513603	0.124226	0.00232055	-0.0110193	HORVU5Hr1G050510	kinesin 4	HvBC12/GGD1	392996789	39813154	60	chr5H:39813154(validated)
	QTL-5H-2	Rthc	control	SCRI_RS_156505	5H	42.9167	Popseq	4.84793	0.167382	0.0513603	0.132919	0.00130523	0.012591	HORVU5Hr1G051230.1	CONSTANS-like 2	HvCO3	399885632	95920953	60	chr5H:95920957(unvalidated)
	QTL-5H-2	Rthc	control	SCRI_RS_153463	5H	42.9861	Popseq	5.01824	0.158798	0.0513603	0.136301	0.00103771	0.0131986					73999947	60	chr5H:73999947(validated)
	QTL-5H-2	Rthc	control	SCRI_RS_219788	5H	42.9861	Popseq	5.14006	0.2103	0.0513603	0.13873	0.00103771	0.0121017	HORVU5Hr1G063640.1	CCT motif -containing response regulator protein	HvCMF13	493747882	61319345	60	NA
	QTL-5H-2	Rthc	control	SCRI_RS_161386	5H	43.5417	Popseq	4.84793	0.167382	0.0513603	0.132919	0.00130523	0.012591	HORVU5Hr1G081620.1	Two-component response regulator-like PRR95	HvPRR95	565156283	94914814	60	chr5H:94914814(validated)
	QTL-5H-2	Rthc	control	SCRI_RS_162380	5H	43.5417	Popseq	5.82609	0.218884	0.0513603	0.152564	0.000741174	0.0128579					331515810	60	chr5H:331515810(validated)
	QTL-5H-2	Rthc	control	SCRI_RS_209553	5H	43.6111	Popseq	4.87676	0.201717	0.0513603	0.133491	0.00129322	-0.0120754	HORVU5Hr1G095530.1	phytochrome C	HvPhyC	598558008	291893300	60	chr5H:291893338(validated)
	QTL-5H-2	Rthc	control	BOPA1_5850-2347	5H	43.6806	Popseq	4.59074	0.197425	0.0513603	0.127844	0.00176982	0.0116363					146141244	60	chr5H:146141244(validated)
	QTL-5H-2	Rthc	control	BOPA1_8631-469	5H	43.6806	Popseq	4.59074	0.197425	0.0513603	0.127844	0.00176982	-0.0116363					167690347	60	chr5H:167690386(unvalidated)
	QTL-5H-2	Trlc	control	SCRI_RS_137940	5H	43.6806	Popseq	4.17271	0.227468	0.0504152	0.118803	0.0660582	-87.9356					NA	NA	chr5H:359312742(validated)
	QTL-5H-2	Rthc	control	SCRI_RS_153139	5H	43.6806	Popseq	4.59098	0.16309	0.0513603	0.127849	0.00176982	-0.0123096					90680915	60	chr5H:90680915(validated)
	QTL-5H-2	Rthc	control	SCRI_RS_166343	5H	43.6806	Popseq	5.68735	0.212446	0.0513603	0.149745	0.000811919	-0.012857					283391529	60	chr5H:283391555(validated)
	QTL-5H-2	Rthc	control	SCRI_RS_170957	5H	43.6806	Popseq	5.01824	0.158798	0.0513603	0.136301	0.00103771	-0.0131986					NA	NA	chr5H:74692069(validated)
	QTL-5H-2	Rthc	control	SCRI_RS_8076	5H	43.6806	Popseq	5.03202	0.171674	0.0513603	0.136575	0.00103771	0.01286					81004188	60	chr5H:81004223(validated)
	QTL-5H-2	Trvc	control	SCRI_RS_160321	5H	43.7605	Popseq	4.51207	0.188841	0.0494814	0.124569	0.00383577	15.2563					358675173	60	chr5H:358675173(validated)
	QTL-5H-2	Rthc	control	BOPA1_9766-787	5H	43.9583	Popseq	4.99501	0.182403	0.0513603	0.135839	0.00104654	0.0125602					94132853	60	chr5H:94132897(unvalidated)
	QTL-5H-2	Rthc	control	BOPA1_ABC08327-1-1-353	5H	43.9583	Popseq	4.8829	0.261803	0.0513603	0.133612	0.00129322	-0.00987918					NA	NA	chr5H:74274298(validated)
	QTL-5H-2	Rthc	control	BOPA2_12_30728	5H	43.9583	Popseq	4.03016	0.315451	0.0513603	0.116921	0.00421449	0.00841964					129714192	60	chr5H:129714192(validated)
	QTL-5H-2	Rthc	control	SCRI_RS_102075	5H	43.9583	Popseq	5.01824	0.158798	0.0513603	0.136301	0.00103771	0.0131986					NA	NA	chr5H:74273353(unvalidated)
	QTL-5H-2	Rthc	control	SCRI_RS_134225	5H	43.9583	Popseq	5.55087	0.214592	0.0513603	0.146983	0.000920436	-0.0125746					336910441	60	chr5H:336910441(validated)
	QTL-5H-2	Rthc	control	SCRI_RS_150023	5H	43.9583	Popseq	5.50156	0.216738	0.0513603	0.145988	0.000920436	-0.0125769					288729756	60	chr5H:288729756(validated)
	QTL-5H-2	Rthc	control	SCRI_RS_151755	5H	43.9583	Popseq	4.15147	0.304721	0.0513603	0.119268	0.00352835	0.00865283					318870120	60	chr5H:318870120(validated)
	QTL-5H-2	Rthc	control	SCRI_RS_203996	5H	43.9583	Popseq	5.82609	0.218884	0.0513603	0.152564	0.000741174	0.0128579					336696084	60	chr5H:336696085(validated)
	QTL-5H-2	Rthc	control	SCRI_RS_218181	5H	43.9583	Popseq	4.84793	0.167382	0.0513603	0.132919	0.00130523	0.012591					94136742	60	chr5H:94136742(validated)
	QTL-5H-2	Rthc	control	SCRI_RS_231784	5H	43.9583	Popseq	5.01824	0.158798	0.0513603	0.136301	0.00103771	-0.0131986					76824446	60	chr5H:76824491(validated)
	QTL-5H-2	Rthc	control	SCRI_RS_3544	5H	43.9583	Popseq	5.01824	0.158798	0.0513603	0.136301	0.00103771	-0.0131986					77744884	60	chr5H:77744884(validated)
	QTL-5H-2	Rthc	control	SCRI_RS_8464	5H	43.9583	Popseq	4.59074	0.197425	0.0513603	0.127844	0.00176982	0.0116363					131279317	60	chr5H:131279317(validated)
	QTL-5H-2	Rthc	control	BOPA1_9209-298	5H	44.0972	Popseq	4.8829	0.261803	0.0513603	0.133612	0.00129322	-0.00987918					74314812	60	chr5H:74314812(validated)
	QTL-5H-2	Rthc	control	SCRI_RS_133538	5H	44.0972	Popseq	4.70245	0.180258	0.0513603	0.130044	0.00158916	0.0120869					96626334	60	chr5H:96626334(validated)
	QTL-5H-2	Rthc	control	SCRI_RS_159315	5H	44.0972	Popseq	5.20229	0.184549	0.0513603	0.139974	0.00103771	0.0127984					74316516	60	chr5H:74316516(validated)
	QTL-5H-2	Rthc	control	SCRI_RS_169826	5H	44.0972	Popseq	5.14006	0.2103	0.0513603	0.13873	0.00103771	-0.0121017					345056606	60	chr5H:345056606(validated)
	QTL-5H-2	Rthc	control	SCRI_RS_173527	5H	44.0972	Popseq	4.59074	0.197425	0.0513603	0.127844	0.00176982	-0.0116363					230193177	60	chr5H:230193177(validated)
	QTL-5H-2	Rthc	control	SCRI_RS_1928	5H	44.0972	Popseq	5.82609	0.218884	0.0513603	0.152564	0.000741174	0.0128579					324266697	60	chr5H:324266697(validated)
	QTL-5H-2	Rthc	control	SCRI_RS_221695	5H	44.1667	Popseq	4.59074	0.197425	0.0513603	0.127844	0.00176982	-0.0116363	HORVU5Hr1G026780.1	Auxin-binding protein 4	ABP1	152578011	157818767	60	chr5H:157818767(validated)
	QTL-5H-2	Rthc	control	SCRI_RS_223318	5H	44.1667	Popseq	5.67255	0.2103	0.0513603	0.149445	0.000811919	-0.0128488					311357129	60	chr5H:311357129(validated)
	QTL-5H-2	Rthc	control	SCRI_RS_236446	5H	44.1667	Popseq	4.59074	0.197425	0.0513603	0.127844	0.00176982	0.0116363					NA	NA	chr5H:155677005(validated)
	QTL-5H-2	Rthc	control	SCRI_RS_103377	5H	44.2361	Popseq	4.59074	0.197425	0.0513603	0.127844	0.00176982	0.0116363					131417090	60	chr5H:131417090(validated)
	QTL-5H-2	Trlc	control	SCRI_RS_13395	5H	44.2361	Popseq	4.02722	0.240343	0.0504152	0.115985	0.0660582	-84.9485					359524635	60	chr5H:359524635(validated)
	QTL-5H-2	Rthc	control	SCRI_RS_139961	5H	44.2361	Popseq	5.82609	0.218884	0.0513603	0.152564	0.000741174	0.0128579					334530213	60	chr5H:334530239(validated)
	QTL-5H-2	Rthc	control	SCRI_RS_156276	5H	44.2361	Popseq	5.36804	0.212446	0.0513603	0.143299	0.00103771	0.0123821					338194532	23	chr5H:338194532(validated)
Root QTL	QTL-5H-3	Rthc	control	SCRI_RS_160332	5H	71.6667	Popseq	4.39468	0.399142	0.0513603	0.124002	0.00235456	-0.00837241					75893225	60	NA
Root QTL	QTL-5H-4	Rsc	control	SCRI_RS_235416	5H	75.9028	Popseq	4.08626	0.463362	0.104299	0.167511	0.0436463	-0.0191471					535809044	60	NA	Biomass yield and DSI QTL at 74.7 cM
Stress QTL	QTL-5H-5	Bys	stress	SCRI_RS_192717	5H	80.3472	Popseq	4.60124	0.0772532	0.0194794	0.098747	0.00460684	-5.73357					NA	NA	chr5H:544627147(unvalidated)|chr5H:544676304(unvalidated)	Biomass yield drought stress at 80.3 cM
	QTL-5H-5	Sdws	stress	SCRI_RS_192717	5H	80.3472	Popseq	4.24956	0.0772532	0.023551	0.0954102	0.00776507	-4.54961					NA	NA	chr5H:544627147(unvalidated)|chr5H:544676304(unvalidated)
Hotspot QTL	QTL-5H-6	Bys	stress	BOPA1_1697-636	5H	122.431	Popseq	4.01105	0.409871	0.0194794	0.0868623	0.00972526	3.11977	HORVU5Hr1G087560	receptor kinase 2	HvWAK1	578907334	594548180	38	chr5H:594548247(validated)
	QTL-5H-6	Sdws	stress	BOPA1_1697-636	5H	122.431	Popseq	4.08414	0.409871	0.023551	0.0921077	0.00997886	2.62512	HORVU5Hr1G092120.1	Dehydrin 7		587612623	594548180	38	chr5H:594548247(validated)
	QTL-5H-6	Rlc	control	BOPA1_ABC04322-1-3-208	5H	122.431	Popseq	4.45389	0.133047	0.0297992	0.105276	0.00961351	-0.644278	HORVU5Hr1G095630.3	MADS-box transcription factor 14	VRN-H1	599122941	595217199	60	chr5H:595217199(validated)
	QTL-5H-6	Rlc	control	BOPA1_6970-462	5H	122.569	Popseq	4.12508	0.137339	0.0297992	0.0987277	0.00961351	0.630675					595416742	60	chr5H:595416765(unvalidated)
	QTL-5H-6	Rlc	control	SCRI_RS_130992	5H	122.569	Popseq	4.13115	0.257511	0.0297992	0.0988479	0.00961351	0.434118					595411192	60	chr5H:595411192(validated)
	QTL-5H-6	Rthc	control	BOPA2_12_31202	5H	122.639	MxB	5.00783	0.270386	0.0513603	0.136094	0.00103771	0.0116125					NA	NA	chr5H:596724765(unvalidated)|chr5H:596784693(unvalidated)
	QTL-5H-6	Rdwc	control	SCRI_RS_201248	5H	122.639	MxB	4.5125	0.313305	0.048272	0.123464	0.0113342	1.21545					597143378	60	chr5H:597143378(validated)
	QTL-5H-6	Rthc	control	SCRI_RS_201248	5H	122.639	MxB	4.417	0.313305	0.0513603	0.124438	0.00229047	0.010038					597143378	60	chr5H:597143378(validated)
	QTL-5H-6	Bys	stress	BOPA1_7523-440	5H	125.764	Popseq	4.76356	0.454936	0.0194794	0.102054	0.00356648	-2.95907					600459885	60	chr5H:600459885(validated)
	QTL-5H-6	Rlc	control	BOPA1_7523-440	5H	125.764	Popseq	4.58508	0.454936	0.0297992	0.107908	0.00961351	-0.420095					600459885	60	chr5H:600459885(validated)
	QTL-5H-6	Sdws	stress	BOPA1_7523-440	5H	125.764	Popseq	4.83248	0.454936	0.023551	0.107186	0.00331976	-2.48244					600459885	60	chr5H:600459885(validated)
	QTL-5H-6	Rlc	control	BOPA1_ABC03900-1-2-406	5H	125.764	Popseq	4.51733	0.457082	0.0297992	0.106547	0.00961351	0.394359					598917589	60	chr5H:598917589(validated)
	QTL-5H-6	Rdwc	control	SCRI_RS_133602	5H	125.764	Popseq	4.01768	0.296137	0.048272	0.113805	0.0132441	0.993615					597834882	60	chr5H:597834882(validated)
	QTL-5H-6	Rthc	control	SCRI_RS_133602	5H	125.764	Popseq	4.28684	0.296137	0.0513603	0.121898	0.00281523	0.00862942					597834882	60	chr5H:597834882(validated)
	QTL-5H-6	Bys	stress	SCRI_RS_229673	5H	125.764	Popseq	4.76356	0.454936	0.0194794	0.102054	0.00356648	-2.95907					600473011	60	chr5H:600473011(validated)
	QTL-5H-6	Rlc	control	SCRI_RS_229673	5H	125.764	Popseq	4.58508	0.454936	0.0297992	0.107908	0.00961351	-0.420095					600473011	60	chr5H:600473011(validated)
	QTL-5H-6	Sdws	stress	SCRI_RS_229673	5H	125.764	Popseq	4.83248	0.454936	0.023551	0.107186	0.00331976	-2.48244					600473011	60	chr5H:600473011(validated)
	QTL-5H-6	Rlc	control	BOPA2_12_31237	5H	125.833	Popseq	4.18253	0.437768	0.0297992	0.0998668	0.00961351	0.403506					600548397	60	chr5H:600548397(validated)
	QTL-5H-6	Sdws	stress	BOPA2_12_31237	5H	125.833	Popseq	4.01243	0.437768	0.023551	0.0906815	0.0106598	2.25638					600548397	60	chr5H:600548397(validated)
	QTL-5H-7	Bys	stress	SCRI_RS_129727	5H	129.444	MxB	4.20286	0.0987124	0.0194794	0.0907002	0.00759212	-5.46209					606312629	60	chr5H:606312629(validated)	Biomass yield and DSI QTL at 137.1-140.1 cM
	QTL-5H-7	Bys	stress	SCRI_RS_128407	5H	129.931	Popseq	4.2051	0.158798	0.0194794	0.0907452	0.00759212	-5.26895					605366696	60	chr5H:605366696(validated)
	QTL-5H-7	Rdws	stress	SCRI_RS_128407	5H	129.931	Popseq	4.53892	0.158798	0.00657992	0.0856085	0.00860307	-1.33934					605366696	60	chr5H:605366696(validated)
	QTL-5H-7	Trvs	stress	SCRI_RS_128407	5H	129.931	Popseq	4.02376	0.158798	0.00639768	0.0749366	0.0862091	-13.9684	HORVU5Hr1G098540.1	myb domain protein 36	HvRAX3	608065302	605366696	60	chr5H:605366696(validated)
	QTL-5H-7	Rlc	control	SCRI_RS_157238	5H	130.347	Popseq	4.03821	0.244635	0.0297992	0.0970093	0.010203	-0.500105					607270902	60	chr5H:607270902(validated)
Root QTL stress	QTL-5H-8	Rls	stress	SCRI_RS_198008	5H	137.917	Popseq	4.66489	0.43133	0.00926476	0.0906665	0.0107429	0.396503					618179204	60	chr5H:618179204(validated)	Biomass yield and DSI QTL at 137.4-140.1 cM and Osmotic adjustment QTL at 137.9 cM
	QTL-5H-8	Rls	stress	BOPA2_12_30400	5H	138.125	Popseq	4.37707	0.469957	0.00926476	0.0847706	0.0134561	-0.382816					618182978	60	chr5H:618182978(validated)
	QTL-5H-8	Rls	stress	SCRI_RS_125263	5H	138.958	Popseq	4.1819	0.304721	0.00926476	0.0808026	0.0154927	-0.442023					NA	NA	chr5H:620106313(validated)|chr5H:620199726(validated)
	QTL-5H-8	Rls	stress	SCRI_RS_208686	5H	139.097	Popseq	4.61422	0.476395	0.00926476	0.0896249	0.0109747	0.394833					618527759	60	chr5H:618527759(validated)
	QTL-5H-8	Rls	stress	SCRI_RS_9455	5H	139.097	Popseq	4.36857	0.44206	0.00926476	0.0845973	0.0134561	0.354431	HORVU5Hr1G103460.2	Dehydrin Rab15	Dhn9	616115076	619643021	60	chr5H:619643021(validated)
Root QTL	QTL-5H-9	Rthc	control	SCRI_RS_181379	5H	143.403	Popseq	4.01001	0.401288	0.0513603	0.116532	0.00429452	-0.00807371					628760972	60	chr5H:628760972(validated)	Biomass yield and DSI QTL at 142- 146.1 cM
	QTL-5H-9	Rthc	control	SCRI_RS_222314	5H	143.403	Popseq	4.01001	0.401288	0.0513603	0.116532	0.00429452	0.00807371					628761074	60	chr5H:628761074(validated)
	QTL-5H-9	Rthc	control	SCRI_RS_181376	5H	143.542	Popseq	4.03652	0.409871	0.0513603	0.117044	0.00421449	-0.00808902					628770932	60	chr5H:628770932(validated)
	QTL-5H-9	Rthc	control	BOPA1_603-72	5H	143.542	MxB	4.50216	0.446352	0.0513603	0.126105	0.00205652	-0.00842701					629445917	60	NA
	QTL-5H-9	Rlc	control	SCRI_RS_199888	5H	143.681	Popseq	5.96598	0.347639	0.0297992	0.13622	0.00246433	0.487456					630296224	60	chr5H:630296224(validated)
	QTL-5H-9	Rls	stress	SCRI_RS_199888	5H	143.681	Popseq	4.28578	0.347639	0.00926476	0.0829114	0.0135355	0.3767					630296224	60	chr5H:630296224(validated)
	QTL-5H-9	Rthc	control	SCRI_RS_194155	5H	144.236	MxB	4.14843	0.351931	0.0513603	0.11921	0.00352835	0.00806103					630342181	60	chr5H:630342182(validated)
	QTL-5H-9	Rthc	control	BOPA1_1761-804	5H	144.653	Popseq	4.27746	0.369099	0.0513603	0.121716	0.00281879	-0.00828713	HORVU5Hr1G110000	Cellulose synthase family protein		631586417	631251411	60	chr5H:631251411(validated)
	QTL-5H-10	Rthc	control	SCRI_RS_173935	5H	149.028	MxB	5.04497	0.414163	0.0513603	0.136834	0.00103771	0.0104789					637277763	60	chr5H:637277763(validated)
	QTL-5H-10	Rthc	control	SCRI_RS_181521	5H	149.028	MxB	5.24831	0.412017	0.0513603	0.140896	0.00103771	0.0107458					637274532	60	chr5H:637274532(validated)
	QTL-5H-10	Byc	control	SCRI_RS_192640	5H	149.653	MxB	4.04035	0.340517	0.116589	0.178103	0.0122309	3.3859					638828950	60	chr5H:638828950(validated)
	QTL-5H-11	Rthc	control	SCRI_RS_120501	5H	168.889	Popseq	4.43346	0.341202	0.0513603	0.12476	0.00229047	-0.011282	HORVU5Hr1G125300.3	Activating signal cointegrator 1	MAP2K3	668440115	665601626	60	chr5H:665601626(validated)	Biomass yield and DSI QTL at 167.9-169.4 cM
	QTL-5H-11	Sdws	stress	SCRI_RS_120501	5H	168.889	Popseq	4.29265	0.341202	0.023551	0.0962734	0.00723252	-2.935	HORVU5Hr1G118270	cellulose synthase 6	CesA6	652241030	665601626	60	chr5H:665601626(validated)
														HORVU5Hr1G124120	gibberellin 20 oxidase 2	GA20ox1	665299334
	QTL-6H-1	Byc	control	BOPA1_2702-284	6H	49.221	Popseq	4.51971	0.452586	0.116589	0.186834	0.00750356	3.56508	HORVU6Hr1G064620.1	Dehydrin COR410	Dhn12	439397806	41458908	60	chr6H:41458908(unvalidated)	Biomass yield QTL at 50.6-51 cM
Root QTL	QTL-6H-2	Rthc	control	SCRI_RS_170058	6H	53.3286	Popseq	4.06018	0.450644	0.0513603	0.117501	0.00412171	0.0084302					123873661	60	chr6H:123873661(validated)	Osmotic adjustment QTL at 51-52.2 cM
	QTL-6H-2	Rlc	control	BOPA2_12_21482	6H	53.6024	Popseq	4.43967	0.334764	0.0297992	0.104991	0.00961351	-0.529857	HORVU6Hr1G056000.1	CONSTANS-like 3	HvCO5	357490863	351737595	60	chr6H:351737595(validated)
	QTL-6H-2	Rls	stress	BOPA2_12_21482	6H	53.6024	Popseq	4.42689	0.334764	0.00926476	0.0857874	0.0134561	-0.49602	HORVU6Hr1G057630.1	Two-component response regulator-like PRR1	HvPRR1	374866561	351737595	60	chr6H:351737595(validated)
	QTL-6H-2	Rthc	control	SCRI_RS_131870	6H	54.8867	Popseq	4.52538	0.401288	0.0513603	0.126561	0.00201491	0.00889963	HORVU6Hr1G058740	cryptochrome 2	HvCry2	384633798	165692129	60	chr6H:165692129(validated)
	QTL-6H-2	Rdwc	control	SCRI_RS_125526	6H	55.0043	Popseq	4.02623	0.339056	0.048272	0.11397	0.0132441	-1.04703					NA	NA	chr6H:460615165(validated)
	QTL-6H-2	Rthc	control	SCRI_RS_125526	6H	55.0043	Popseq	4.2827	0.339056	0.0513603	0.121818	0.00281523	-0.00906506					NA	NA	chr6H:460615165(validated)
Root QTL	QTL-6H-3	Rdws	stress	SCRI_RS_129236	6H	91.7139	Popseq	4.16229	0.437768	0.00657992	0.0779131	0.0136704	0.678912	HORVU6Hr1G076110	Auxin efflux carrier family protein|	PIN7	524080637	547242404	60	NA	Biomass yield and DSI QTL at 95.6 cM
	QTL-6H-3	Rdws	stress	BOPA1_8504-785	6H	92.2805	Popseq	4.5942	0.420601	0.00657992	0.0867455	0.00860307	0.732728	HORVU6Hr1G084010.1	Dehydrin 7	Dhn7	553202848	547080970	60	chr6H:547081024(validated)
	QTL-6H-3	Rthc	control	SCRI_RS_151574	6H	94.7592	Popseq	4.02165	0.480687	0.0513603	0.116757	0.00425635	-0.00976242	HORVU6Hr1G083980.1	Dehydrin DHN4	Dhn4	553165574	551474681	60	chr6H:551474681(validated)
														HORVU6Hr1G084190.1	trehalose phosphate synthase	HvTPS2	553619399
Root QTL	QTL-7H-1	Rlc	control	SCRI_RS_126944	7H	13.881	Popseq	4.73099	0.154506	0.0297992	0.110847	0.00961351	0.538242					18522351	60	chr7H:18522351(validated)
	QTL-7H-1	Rlc	control	SCRI_RS_194866	7H	13.881	Popseq	4.73099	0.154506	0.0297992	0.110847	0.00961351	0.538242					18523134	60	NA
	QTL-7H-1	Rdwc	control	SCRI_RS_137069	7H	13.881	MxB	5.35834	0.0643777	0.048272	0.140314	0.00762831	2.20247	HORVU7Hr1G012380.5	Starch synthase 2, chloroplastic/amyloplastic	HvWAXY	17089965	16673681	60	chr7H:16673681(validated)
	QTL-7H-1	Rthc	control	SCRI_RS_240014	7H	13.9518	Popseq	4.36685	0.171674	0.0513603	0.123458	0.00245265	0.0124441					20407408	60	NA
	QTL-7H-2	Byc	control	SCRI_RS_78255	7H	21.8839	MxB	4.60154	0.306034	0.116589	0.188338	0.00654197	3.83118					25002821	60	chr7H:25002821(validated)	Biomass yield and DSI QTL at 22.7-23.3 cM
	QTL-7H-2	Sdwc	control	SCRI_RS_78255	7H	21.8839	MxB	4.38716	0.309013	0.126653	0.193394	0.00885353	2.99359					25002821	60	chr7H:25002821(validated)
	QTL-7H-2	Rlc	control	SCRI_RS_47235	7H	23.017	Popseq	4.088	0.390558	0.0297992	0.0979935	0.00989064	0.366995					25425537	60	chr7H:25425538(unvalidated)
	QTL-7H-3	Byc	control	BOPA1_ConsensusGBS0356-1	7H	42.2805	Popseq	4.31494	0.25	0.116589	0.183088	0.0085884	-3.32894	HORVU7Hr1G027560.1	CONSTANS-like 5	HvCO8	49216298	49445658	60	chr7H:49445658(validated)	Biomass yield and DSI QTL at 42.3 cM
	QTL-7H-3	Sdws	stress	BOPA1_ConsensusGBS0356-1	7H	42.2805	Popseq	4.11538	0.248927	0.023551	0.0927299	0.00976262	-2.4982					49445658	60	chr7H:49445658(validated)
	QTL-7H-3	Slc	control	BOPA1_ConsensusGBS0356-1	7H	42.2805	Popseq	5.46936	0.248927	0.102736	0.191625	0.0168517	-0.717862					49445658	60	chr7H:49445658(validated)
	QTL-7H-3	Trvc	control	BOPA1_ConsensusGBS0356-1	7H	42.2805	Popseq	4.41833	0.248927	0.0494814	0.12273	0.00421173	-13.9049					49445658	60	chr7H:49445658(validated)
	QTL-7H-4	Byc	control	SCRI_RS_152122	7H	47.8754	Popseq	4.42158	0.336207	0.116589	0.185036	0.00825946	3.25361					55009017	60	chr7H:55009034(validated)	Biomass yield and DSI QTL at 48-48.3 cM
	QTL-7H-4	Rdwc	control	SCRI_RS_152122	7H	47.8754	Popseq	6.47257	0.339056	0.048272	0.163115	0.00167279	1.41285					55009017	60	chr7H:55009034(validated)
	QTL-7H-4	Rdws	stress	SCRI_RS_152122	7H	47.8754	Popseq	5.99963	0.339056	0.00657992	0.116268	0.00165674	0.874912					55009017	60	chr7H:55009034(validated)
	QTL-7H-4	Rlc	control	SCRI_RS_152122	7H	47.8754	Popseq	4.99967	0.339056	0.0297992	0.116293	0.00828291	0.469517					55009017	60	chr7H:55009034(validated)
	QTL-7H-4	Trvc	control	SCRI_RS_152122	7H	47.8754	Popseq	5.52994	0.339056	0.0494814	0.14487	0.0016922	15.2103					55009017	60	chr7H:55009034(validated)
	QTL-7H-4	Rlc	control	BOPA2_12_30752	7H	48.9377	Popseq	4.41642	0.478541	0.0297992	0.104526	0.00961351	0.444372					59140448	60	chr7H:59140448(validated)
	QTL-7H-4	Rlc	control	SCRI_RS_157020	7H	48.9377	Popseq	4.10075	0.339056	0.0297992	0.0982458	0.00984464	-0.488833					58426825	60	chr7H:58426825(unvalidated)
	QTL-7H-4	Rlc	control	SCRI_RS_172335	7H	48.9377	Popseq	5.19272	0.472103	0.0297992	0.120232	0.00637257	-0.487043					59282286	60	chr7H:59282286(validated)
	QTL-7H-4	Rls	stress	SCRI_RS_172335	7H	48.9377	Popseq	4.33007	0.472103	0.00926476	0.0838128	0.0134561	-0.411404					59282286	60	chr7H:59282286(validated)
Stress QTL	QTL-7H-5	Bys	stress	SCRI_RS_159066	7H	61.7564	Popseq	4.7881	0.356223	0.0194794	0.102555	0.00356648	3.47699					81384702	60	chr7H:81384726(unvalidated)
	QTL-7H-5	Sdws	stress	SCRI_RS_159066	7H	61.7564	Popseq	4.52862	0.356223	0.023551	0.101021	0.00506981	2.79894					81384702	60	chr7H:81384726(unvalidated)
	QTL-7H-5	Bys	stress	SCRI_RS_234226	7H	61.7564	Popseq	4.03882	0.343348	0.0194794	0.0874164	0.00966251	-3.14327					81389040	60	chr7H:81389044(unvalidated)
Hotspot QTL	QTL-7H-6	Trvc	control	BOPA1_1212-890	7H	70.5382	Popseq	4.95077	0.343348	0.0494814	0.133246	0.00211738	19.8414					NA	NA	chr7H:350976143(validated)	Biomass yield control and stress QTL at 70.2-73.2 cM
	QTL-7H-6	Trvc	control	BOPA1_8097-658	7H	70.5382	Popseq	4.95077	0.343348	0.0494814	0.133246	0.00211738	19.8414	HORVU7Hr1G043030.10	HD1	HvCO1	127673212	351911775	60	chr7H:351911775(unvalidated)
	QTL-7H-6	Sls	stress	BOPA1_ABC11989-1-2-148	7H	70.5382	Popseq	4.67187	0.390558	0.157146	0.226519	0.0168839	-0.669114					413462047	60	chr7H:413462047(validated)
	QTL-7H-6	Trvc	control	BOPA1_ABC11989-1-2-148	7H	70.5382	Popseq	5.24306	0.390558	0.0494814	0.139089	0.00189169	-15.9252					413462047	60	chr7H:413462047(validated)
	QTL-7H-6	Trvc	control	BOPA2_12_10581	7H	70.5382	Popseq	4.48781	0.141631	0.0494814	0.124093	0.00383577	-17.9926					444623656	45	chr7H:444623656(unvalidated)
	QTL-7H-6	Sls	stress	BOPA2_12_30449	7H	70.5382	Popseq	4.46853	0.39485	0.157146	0.22297	0.0168839	0.648928					416618712	60	chr7H:416618712(validated)
	QTL-7H-6	Trvc	control	BOPA2_12_30449	7H	70.5382	Popseq	5.41873	0.39485	0.0494814	0.142623	0.0016922	16.1663					416618712	60	chr7H:416618712(validated)
	QTL-7H-6	Trvc	control	BOPA2_12_30492	7H	70.5382	Popseq	4.76553	0.345494	0.0494814	0.129568	0.00284025	19.3899					264361753	60	chr7H:264361753(validated)
	QTL-7H-6	Trvc	control	SCRI_RS_10407	7H	70.5382	Popseq	4.49468	0.347639	0.0494814	0.124228	0.00383577	-18.5061					284094597	60	chr7H:284094597(validated)
	QTL-7H-6	Trvc	control	SCRI_RS_126380	7H	70.5382	Popseq	4.47079	0.270386	0.0494814	0.123759	0.00383577	15.0229					426143258	60	chr7H:426143258(validated)
	QTL-7H-6	Rlc	control	SCRI_RS_12729	7H	70.5382	Popseq	4.14824	0.412017	0.0297992	0.0991866	0.00961351	0.367512					429810125	60	chr7H:429810125(validated)
	QTL-7H-6	Trvc	control	SCRI_RS_139480	7H	70.5382	Popseq	4.71323	0.270386	0.0494814	0.128534	0.00300352	-17.3787					409162715	60	chr7H:409162715(validated)
	QTL-7H-6	Byc	control	SCRI_RS_14173	7H	70.5382	Popseq	4.60681	0.375	0.116589	0.188435	0.00654197	3.7364					407581509	60	chr7H:407581509(validated)
	QTL-7H-6	Bys	stress	SCRI_RS_14173	7H	70.5382	Popseq	5.38826	0.373391	0.0194794	0.114928	0.00156243	3.76854					407581509	60	chr7H:407581509(validated)
	QTL-7H-6	Rlc	control	SCRI_RS_14173	7H	70.5382	Popseq	4.25811	0.373391	0.0297992	0.101369	0.00961351	0.477481					407581509	60	chr7H:407581509(validated)
	QTL-7H-6	Sdwc	control	SCRI_RS_14173	7H	70.5382	Popseq	4.68949	0.373391	0.126653	0.198856	0.00484108	3.02299					407581509	60	chr7H:407581509(validated)
	QTL-7H-6	Sdws	stress	SCRI_RS_14173	7H	70.5382	Popseq	5.46463	0.373391	0.023551	0.120186	0.00124836	3.16292					407581509	60	chr7H:407581509(validated)
	QTL-7H-6	Slc	control	SCRI_RS_14173	7H	70.5382	Popseq	4.5574	0.373391	0.102736	0.174458	0.0343989	0.689904					407581509	60	chr7H:407581509(validated)
	QTL-7H-6	Sls	stress	SCRI_RS_14173	7H	70.5382	Popseq	6.01329	0.373391	0.157146	0.250457	0.00240815	0.800707					407581509	60	chr7H:407581509(validated)
	QTL-7H-6	Trvc	control	SCRI_RS_14173	7H	70.5382	Popseq	5.78902	0.373391	0.0494814	0.15013	0.0016922	17.4335					407581509	60	chr7H:407581509(validated)
	QTL-7H-6	Rlc	control	SCRI_RS_151367	7H	70.5382	Popseq	4.39812	0.399142	0.0297992	0.104161	0.00961351	0.384704					432343050	60	chr7H:432343050(validated)
	QTL-7H-6	Trvc	control	SCRI_RS_165137	7H	70.5382	Popseq	4.49468	0.347639	0.0494814	0.124228	0.00383577	-18.5061					277153610	60	chr7H:277153610(validated)
	QTL-7H-6	Trvc	control	SCRI_RS_173914	7H	70.5382	Popseq	4.95077	0.343348	0.0494814	0.133246	0.00211738	19.8414					340745498	60	NA
	QTL-7H-6	Trvc	control	SCRI_RS_185680	7H	70.5382	Popseq	5.2583	0.276824	0.0494814	0.139395	0.00189169	18.7768					407312839	60	chr7H:407312839(validated)
	QTL-7H-6	Trvc	control	SCRI_RS_235409	7H	70.5382	Popseq	4.09533	0.291845	0.0494814	0.116434	0.00687919	14.757					417603448	60	chr7H:417603448(validated)
	QTL-7H-6	Trvc	control	SCRI_RS_237304	7H	70.5382	Popseq	4.95077	0.343348	0.0494814	0.133246	0.00211738	-19.8414					354921802	60	NA
	QTL-7H-6	Trvc	control	SCRI_RS_152635	7H	70.5737	Popseq	4.09533	0.291845	0.0494814	0.116434	0.00687919	14.757					417209902	60	chr7H:417209902(validated)
	QTL-7H-6	Nmrc	control	BOPA1_5138-265	7H	70.6091	Popseq	4.11877	0.218884	0.0340348	0.102538	0.246172	-0.339709					223284528	60	chr7H:223284528(validated)
	QTL-7H-6	Sls	stress	BOPA1_5480-826	7H	70.6091	Popseq	4.67187	0.390558	0.157146	0.226519	0.0168839	-0.669114					413074968	60	chr7H:413074989(unvalidated)
	QTL-7H-6	Trvc	control	BOPA1_5480-826	7H	70.6091	Popseq	5.24306	0.390558	0.0494814	0.139089	0.00189169	-15.9252					413074968	60	chr7H:413074989(unvalidated)
	QTL-7H-6	Rlc	control	BOPA1_6975-1101	7H	70.6091	Popseq	4.34021	0.369099	0.0297992	0.103004	0.00961351	-0.387401					440067104	60	chr7H:440067104(validated)
	QTL-7H-6	Byc	control	BOPA1_ABC06618-1-2-314	7H	70.6091	Popseq	4.60681	0.375	0.116589	0.188435	0.00654197	3.7364					410017106	60	chr7H:410017106(validated)
	QTL-7H-6	Bys	stress	BOPA1_ABC06618-1-2-314	7H	70.6091	Popseq	5.38826	0.373391	0.0194794	0.114928	0.00156243	3.76854					410017106	60	chr7H:410017106(validated)
	QTL-7H-6	Rlc	control	BOPA1_ABC06618-1-2-314	7H	70.6091	Popseq	4.25811	0.373391	0.0297992	0.101369	0.00961351	0.477481					410017106	60	chr7H:410017106(validated)
	QTL-7H-6	Sdwc	control	BOPA1_ABC06618-1-2-314	7H	70.6091	Popseq	4.68949	0.373391	0.126653	0.198856	0.00484108	3.02299					410017106	60	chr7H:410017106(validated)
	QTL-7H-6	Sdws	stress	BOPA1_ABC06618-1-2-314	7H	70.6091	Popseq	5.46463	0.373391	0.023551	0.120186	0.00124836	3.16292					410017106	60	chr7H:410017106(validated)
	QTL-7H-6	Slc	control	BOPA1_ABC06618-1-2-314	7H	70.6091	Popseq	4.5574	0.373391	0.102736	0.174458	0.0343989	0.689904					410017106	60	chr7H:410017106(validated)
	QTL-7H-6	Sls	stress	BOPA1_ABC06618-1-2-314	7H	70.6091	Popseq	6.01329	0.373391	0.157146	0.250457	0.00240815	0.800707					410017106	60	chr7H:410017106(validated)
	QTL-7H-6	Trvc	control	BOPA1_ABC06618-1-2-314	7H	70.6091	Popseq	5.78902	0.373391	0.0494814	0.15013	0.0016922	17.4335					410017106	60	chr7H:410017106(validated)
	QTL-7H-6	Sls	stress	BOPA1_ABC14818-1-1-296	7H	70.6091	Popseq	4.46853	0.39485	0.157146	0.22297	0.0168839	-0.648928					415119732	60	chr7H:415119732(validated)
	QTL-7H-6	Trvc	control	BOPA1_ABC14818-1-1-296	7H	70.6091	Popseq	5.41873	0.39485	0.0494814	0.142623	0.0016922	-16.1663					415119732	60	chr7H:415119732(validated)
	QTL-7H-6	Trvc	control	BOPA2_12_30004	7H	70.6091	Popseq	5.03823	0.347639	0.0494814	0.134989	0.00211738	-20.3927	HORVU7Hr1G070870.4	circadian clock associated 1	HvCCA1/HvLHY	385861945	374008168	60	chr7H:374008168(validated)
	QTL-7H-6	Trvc	control	BOPA2_12_30563	7H	70.6091	Popseq	4.95077	0.343348	0.0494814	0.133246	0.00211738	-19.8414					321637487	60	chr7H:321637487(validated)
	QTL-7H-6	Trlc	control	BOPA2_12_30794	7H	70.6091	Popseq	4.20658	0.330472	0.0504152	0.119461	0.0660582	82.8347					231100826	60	chr7H:231100826(validated)
	QTL-7H-6	Trvc	control	BOPA2_12_30835	7H	70.6091	Popseq	4.34747	0.317597	0.0494814	0.121343	0.00464356	-18.912					363318879	60	chr7H:363318879(validated)
	QTL-7H-6	Trvc	control	SCRI_RS_102957	7H	70.6091	Popseq	4.95077	0.343348	0.0494814	0.133246	0.00211738	19.8414					NA	NA	chr7H:346194868(validated)
	QTL-7H-6	Trlc	control	SCRI_RS_135346	7H	70.6091	Popseq	4.20658	0.330472	0.0504152	0.119461	0.0660582	-82.8347					230564649	60	chr7H:230564649(validated)
	QTL-7H-6	Trvc	control	SCRI_RS_154541	7H	70.6091	Popseq	4.95077	0.343348	0.0494814	0.133246	0.00211738	-19.8414					317688267	60	NA
	QTL-7H-6	Trvc	control	SCRI_RS_219749	7H	70.6091	Popseq	4.55628	0.32618	0.0494814	0.125438	0.00383577	19.099					361292924	60	chr7H:361292924(validated)
	QTL-7H-6	Sls	stress	SCRI_RS_229684	7H	70.6091	Popseq	4.50912	0.390558	0.157146	0.223677	0.0168839	-0.652345					NA	NA	NA
	QTL-7H-6	Trvc	control	SCRI_RS_229684	7H	70.6091	Popseq	5.46316	0.390558	0.0494814	0.14352	0.0016922	-16.2292					NA	NA	NA
	QTL-7H-6	Trvc	control	BOPA1_151-730	7H	70.6445	Popseq	4.66879	0.296137	0.0494814	0.127656	0.00322625	-14.845	HORVU7Hr1G074690.1	glyceraldehyde-3-phosphate dehydrogenase C2	HvVRT-2	428679230	422941680	60	chr7H:422941680(unvalidated)
	QTL-7H-6	Sls	stress	BOPA1_1290-729	7H	70.6799	Popseq	4.46853	0.39485	0.157146	0.22297	0.0168839	0.648928					419567362	60	chr7H:419567362(validated)
	QTL-7H-6	Trvc	control	BOPA1_1290-729	7H	70.6799	Popseq	5.41873	0.39485	0.0494814	0.142623	0.0016922	16.1663					419567362	60	chr7H:419567362(validated)
	QTL-7H-6	Sls	stress	SCRI_RS_127143	7H	70.6799	Popseq	4.46853	0.39485	0.157146	0.22297	0.0168839	0.648928					414729073	60	chr7H:414729073(validated)
	QTL-7H-6	Trvc	control	SCRI_RS_127143	7H	70.6799	Popseq	5.41873	0.39485	0.0494814	0.142623	0.0016922	16.1663					414729073	60	chr7H:414729073(validated)
	QTL-7H-6	Rlc	control	SCRI_RS_146847	7H	70.6799	Popseq	4.14824	0.412017	0.0297992	0.0991866	0.00961351	-0.367512					429082482	60	chr7H:429082482(validated)
	QTL-7H-6	Rlc	control	SCRI_RS_162419	7H	70.6799	Popseq	4.23357	0.412017	0.0297992	0.100881	0.00961351	-0.373032					430315637	60	NA
	QTL-7H-6	Trvc	control	SCRI_RS_154111	7H	70.6799	MxB	4.54887	0.315451	0.0494814	0.125293	0.00383577	19.5906					314025160	60	chr7H:314025160(validated)
	QTL-7H-6	Bys	stress	SCRI_RS_204144	7H	70.8924	Popseq	4.28279	0.369099	0.0194794	0.0923066	0.0073543	-3.28917					411370086	60	chr7H:411370086(validated)
	QTL-7H-6	Sdws	stress	SCRI_RS_204144	7H	70.8924	Popseq	4.38743	0.369099	0.023551	0.0981762	0.00635338	-2.77619					411370086	60	chr7H:411370086(validated)
	QTL-7H-6	Slc	control	SCRI_RS_204144	7H	70.8924	Popseq	4.20886	0.369099	0.102736	0.16802	0.0359743	-0.657687					411370086	60	chr7H:411370086(validated)
	QTL-7H-6	Sls	stress	SCRI_RS_204144	7H	70.8924	Popseq	5.47886	0.369099	0.157146	0.240814	0.00549574	-0.758662					411370086	60	chr7H:411370086(validated)
	QTL-7H-6	Trvc	control	SCRI_RS_204144	7H	70.8924	Popseq	5.11546	0.369099	0.0494814	0.136532	0.00211738	-16.2018					411370086	60	chr7H:411370086(validated)
	QTL-7H-6	Trvc	control	SCRI_RS_164280	7H	71.4589	Popseq	4.09533	0.291845	0.0494814	0.116434	0.00687919	-14.757					414464525	60	chr7H:414464525(validated)
	QTL-7H-6	Rdwc	control	BOPA2_12_30213	7H	73.5836	MxB	4.11794	0.201717	0.048272	0.115749	0.0131352	1.27145					460735532	60	chr7H:460735532(validated)
	QTL-7H-6	Rlc	control	BOPA2_12_30213	7H	73.5836	MxB	4.00037	0.201717	0.0297992	0.0962622	0.010557	0.483545					460735532	60	chr7H:460735532(validated)
	QTL-7H-6	Trvc	control	BOPA1_5212-1409	7H	76.5581	MxB	4.51725	0.446352	0.0494814	0.124671	0.00383577	11.779					521711090	60	chr7H:521711095(unvalidated)
	QTL-7H-6	Trvc	control	SCRI_RS_150062	7H	76.5581	MxB	4.36269	0.480687	0.0494814	0.121641	0.00458371	11.4946					521339037	60	chr7H:521339037(validated)
	QTL-7H-6	Rls	stress	SCRI_RS_127791	7H	76.6289	Popseq	4.11335	0.055794	0.00926476	0.0794148	0.0166314	0.757259	HORVU7Hr1G091000	GRAS family transcription factor	MOC1 / LAS1	555109073	568288841	60	chr7H:568288841(validated)
	QTL-7H-6	Byc	control	BOPA1_10760-846	7H	76.6997	Popseq	4.11193	0.172414	0.116589	0.179399	0.0115308	-3.73712					NA	NA	chr7H:524825469(validated)
	QTL-7H-6	Rdwc	control	BOPA2_12_30999	7H	77.2663	Popseq	4.03289	0.44206	0.048272	0.114099	0.0132441	0.941397					528801086	59	chr7H:528801086(validated)
	QTL-7H-6	Sdws	stress	BOPA2_12_30999	7H	77.2663	Popseq	4.05292	0.44206	0.023551	0.0914864	0.0104673	2.08847					528801086	59	chr7H:528801086(validated)
	QTL-7H-6	Trvc	control	BOPA2_12_30999	7H	77.2663	Popseq	5.00775	0.44206	0.0494814	0.134381	0.00211738	12.6068					528801086	59	chr7H:528801086(validated)
	QTL-7H-6	Rdwc	control	BOPA1_11619-618	7H	77.4079	MxB	4.05871	0.484979	0.048272	0.1146	0.0132441	-0.966862					537251062	60	chr7H:537251062(validated)
	QTL-7H-6	Bys	stress	BOPA1_3140-491	7H	77.9745	MxB	5.33682	0.133047	0.0194794	0.113859	0.00163329	-5.54416					NA	NA	chr7H:539857511(validated)
	QTL-7H-6	Rlc	control	BOPA1_3140-491	7H	77.9745	MxB	4.44907	0.133047	0.0297992	0.10518	0.00961351	-0.723455					NA	NA	chr7H:539857511(validated)
	QTL-7H-6	Sdws	stress	BOPA1_3140-491	7H	77.9745	MxB	5.0406	0.133047	0.023551	0.11144	0.00238043	-4.45862					NA	NA	chr7H:539857511(validated)
Root QTL	QTL-7H-7	Trvc	control	SCRI_RS_219260	7H	102.054	MxB	4.90127	0.154506	0.0494814	0.132261	0.00214949	16.5073	HORVU7Hr1G101270.6	auxin response factor 16	HvARF16	608260675	610792315	60	chr7H:610792315(validated)	Biomass yield QTL at 102.3 cM
	QTL-7H-7													HORVU7Hr1G099250.1	Protein VERNALIZATION INSENSITIVE 3	PRC2	600144632
Root QTL	QTL-7H-8	Rthc	control	BOPA1_1789-782	7H	106.303	MxB	4.05437	0.386266	0.0513603	0.117389	0.00413361	0.00802265					614230210	60	NA	Osmotic adjustment QTL at 106.5 cM
	QTL-7H-8	Rthc	control	SCRI_RS_172331	7H	106.516	Popseq	4.03058	0.343348	0.0513603	0.116929	0.00421449	0.00853196	HORVU7Hr1G106280.1	auxin response factor 6	HvARF06	618942336	616345999	60	NA
Root QTL	QTL-7H-9	Rls	stress	SCRI_RS_193330	7H	126.133	Popseq	4.36035	0.317597	0.00926476	0.0844297	0.0134561	0.388082	HORVU7Hr1G110470	Auxin efflux carrier family protein	PIN2	630132426	635235975	60	chr7H:635235975(validated)	DSI QTL at 127.5 cM
	QTL-7H-9	Rsc	control	BOPA1_3345-247	7H	126.7	Popseq	4.31172	0.25	0.104299	0.171664	0.0346093	-0.0182782	HORVU7Hr1G110900.1	Ethylene-responsive transcription factor 9	HvESR1	631679338	639840936	60	chr7H:639840936(validated)
Hotspot QTL	QTL-7H-10	Rthc	control	BOPA1_7180-778	7H	131.87	MxB	4.78783	0.238197	0.0513603	0.13173	0.00139556	0.0104576					645016449	60	chr7H:645016449(validated)	Biomass yield and DSI QTL at 133.9 cM
	QTL-7H-10	Rthc	control	SCRI_RS_120720	7H	133.924	Popseq	4.15209	0.214592	0.0513603	0.11928	0.00352835	0.0103159					646998267	60	chr7H:646998322(validated)
	QTL-7H-10	Byc	control	BOPA1_3579-703	7H	137.11	Popseq	4.39884	0.125	0.116589	0.18462	0.00825946	-4.15746					649997318	60	NA
	QTL-7H-10	Rdwc	control	BOPA1_3579-703	7H	137.11	Popseq	5.29217	0.128755	0.048272	0.138981	0.00762831	-1.59389					649997318	60	NA
	QTL-7H-10	Rthc	control	BOPA1_3579-703	7H	137.11	Popseq	6.13542	0.128755	0.0513603	0.158885	0.000727133	-0.0145163					649997318	60	NA
	QTL-7H-10	Rdwc	control	BOPA2_12_30974	7H	137.252	Popseq	4.08621	0.171674	0.048272	0.115133	0.0131352	1.19679					NA	NA	chr7H:650019168(unvalidated)|chr7H:650049936(unvalidated)
	QTL-7H-10	Rthc	control	BOPA2_12_30974	7H	137.252	Popseq	5.14481	0.171674	0.0513603	0.138825	0.00103771	0.0114465					NA	NA	chr7H:650019168(unvalidated)|chr7H:650049936(unvalidated)
	QTL-7H-10	Rdwc	control	SCRI_RS_14119	7H	137.252	MxB	4.08621	0.171674	0.048272	0.115133	0.0131352	-1.19679					650072374	60	chr7H:650072374(validated)
	QTL-7H-10	Rthc	control	SCRI_RS_14119	7H	137.252	MxB	5.14481	0.171674	0.0513603	0.138825	0.00103771	-0.0114465	HORVU7Hr1G120450.1	beta-1,3-glucanase_putative	GlbII	651449442	650072374	60	chr7H:650072374(validated)
	QTL-7H-10	Bys	stress	BOPA1_1493-839	7H	140.793	Popseq	4.93829	0.300429	0.0194794	0.105632	0.00286208	3.99205					654030545	60	chr7H:654030631(validated)
	QTL-7H-10	Sdws	stress	BOPA1_1493-839	7H	140.793	Popseq	4.92992	0.300429	0.023551	0.109175	0.00291779	3.31792	HORVU7Hr1G120030.4	Delta(24)-sterol reductase	HvDIM	651213735	654030545	60	chr7H:654030631(validated)
	QTL-7H-10	Byc	control	BOPA2_12_30826	7H	140.864	Popseq	4.3314	0.237069	0.116589	0.183389	0.0085884	4.04346	HORVU7Hr1G120520.1	sucrose synthase 6	HvSuSyII	651727091	654411756	60	chr7H:654411756(validated)
	QTL-7H-10	Rthc	control	BOPA2_12_30826	7H	140.864	Popseq	4.28886	0.236052	0.0513603	0.121938	0.00281523	0.0116259	HORVU7Hr1G120960.38	callose synthase 1	HvGSL5	652864497	654411756	60	chr7H:654411756(validated)
																				Bayer, M.M., P. Rapazote-Flores, M. Ganal, P.E. Hedley, M. Macaulay, J. Plieske, L. Ramsay, J. Russell, P.D. Shaw, W. Thomas, and R. Waugh. 2017. Development and Evaluation of a Barley 50k iSelect SNP Array. Front. Plant Sci. 8(October): 1–10.	Wehner G, Balko C, Enders M, Humbeck K, Ordon F. Identification of genomic regions involved in tolerance to drought stress and drought stress induced leaf senescence in juvenile barley. BMC Plant Biol. 2015;15:125.

## Sheet: Table S9
Supplementary Table 9 Results for SNPS from GBS (Millner et al. 2018) with -log(p)>2
Trait	minuslogP of CG SNP	SNP	No. of acc.	SNP name	SNP Pos (bp)	Chrom	CGs_HORVU_names	CG Annotation	Alternative names	QTL-region	name of highest associated iSelect SNP	sign in GWAS	iSelect SNP minuslogP	diff logp CG and GWAS	iSelect SNP physical position (Barlex)	Distance to CG SNP
Rss	2.3	RS2	216	S1_421972621	421972621	1H	HORVU1Hr1G057860	cytokinin oxidase/dehydrogenase 1	ATCKX1	QTL-1H-3	SCRI_RS_152795	yes	6.23164	-3.93164	420364483	-1608138
Nmrc	2.17										SCRI_RS_122216	no	2.564	-0.394	420231029	-1741592		centromeric
Rthc	2.05	RS7	216	S1_526692060	526692060	1H	HORVU1Hr1G080950	Glycogen synthase	HvSSIV	QTL-1H-7	BOPA1_1923-265	yes	6.8459	-4.7959	NA	NA		region
Slc	2.21	RS10	216	S1_528988830	528988830	1H	HORVU1Hr1G082250	alcohol dehydrogenase 1	Adh2		BOPA1_2711-234	no	1.773	0.437	517540377	-11448453		hotspot
Rdws	2.19										BOPA1_1497-628	no	3.888	-1.698	520009568	-36894025		QTL
Rlc	3.26	RS12	216	S1_556903593	556903593	1H	HORVU1Hr1G094980	Early flowering 3	HvELF3	QTL-1H-9	SCRI_RS_149094	no	3.894	-0.634	554149434	-2754159		stress QTL
Rls	2.03	RS21	216	S2_160426604	160426604	2H	HORVU2Hr1G036320	WRKY family transcription factor family protein	HvSUSIBA2	QTL-2H-6	SCRI_RS_138888	no	2.687	-0.657	205854473	45427869		root QTL
Rls	2.03	RS22	216	S2_160426657	160426657						SCRI_RS_138888	no	2.687	-0.657	205854473	45427869
Sdwc	2.04	RS23	216	S2_542379794	542379794	2H	HORVU2Hr1G075240	Thioredoxin superfamily protein	TRX-m3		SCRI_RS_232669	yes	6.10334	-4.06334	308495899	-233883895		in red is indicated which SNPs from the CG approach have a similar (not lower than 0.3) or higher -log(p)-value compared to GWAS
Rlc	2.3										BOPA1_ABC07566-2-1-82	yes	4.15057	-1.85057	373690428	-168689366
Rthc	2.73										BOPA1_ABC07566-2-1-82	yes	5.06513	-2.33513	373690428	-168689366
Rdws	2.64	RS24	216	S2_584810864	584810864	2H	HORVU2Hr1G080630	14-3-3-like protein GF14-B	HvGID2		BOPA1_ABC07566-2-1-82	yes	4.97703	-2.33703	373690428	-211120436
Sdws	3.04										BOPA1_ABC07566-2-1-82	yes	6.31257	-3.27257	373690428	-211120436
Bys	3.55										BOPA1_ABC07566-2-1-82	yes	6.18244	-2.63244	373690428	-211120436
Rthc	2.99										BOPA1_ABC07566-2-1-82	yes	5.06513	-2.07513	373690428	-211120436
Rlc	2.31	RS25	216	S2_620613539	620613539	2H	HORVU2Hr1G085910	Zinc finger protein CONSTANS-LIKE 4	HvCO4	QTL-2H-7	SCRI_RS_163975	yes	5.94703	-3.63703	613635962	-6977577
Rdws	3.15										BOPA1_2809-271	yes	7.13927	-3.98927	625765678	5152139
Bys	2.12										BOPA1_2809-271	yes	4.95384	-2.83384	625765678	5152139
Rls	2.24										BOPA1_2809-271	yes	4.98826	-2.74826	625765678	5152139
Rthc	4.21										BOPA1_ABC22343-1-1-120	yes	4.1401	0.0699028	624194869	3581330
Rlc	3.71	RS30	216	S2_678621697	678621697	2H	HORVU2Hr1G097380	pectinesterase 11	PME5	QTL-2H-10	SCRI_RS_195164	yes	4.42727	-0.71727	677482087	-1139610
Slc	2.21										SCRI_RS_195164	no	3.071	-0.861	677482087	-1139610
Trlc	2.15										SCRI_RS_144778	no	1.666	0.484	673852668	-4769029
Rthc	3.82	RS31	216	S2_700869319	700869319	2H	HORVU2Hr1G103780	protein kinase family protein	HERK2	QTL-2H-11	SCRI_RS_12444	yes	4.79728	-0.977279	709122025	8252706
Trlc	2.16										BOPA1_868-675	no	2.572	-0.412	702156095	1286776
Nmrc	2.86										SCRI_RS_223885	no	3.024	-0.164	701038247	168928
Rthc	2.32	RS32	216	S2_700869796	700869796						SCRI_RS_12444	yes	4.79728	-2.47728	709122025	8252229
Nmrs	2.01	RS34	216	S2_730029363	730029363						SCRI_RS_179555	no	2.559	-0.549	713777838	-16251525
Rsc	2.21	RS35	216	S2_730029515	730029515						SCRI_RS_181112	no	2.871	-0.661	726082736	-3946779
Slc	2.02	RS39	216	S3_630546033	630546033	3H	HORVU3Hr1G089980	gibberellin 20 oxidase 2	HvGA20ox3	QTL-3H-6	SCRI_RS_153414	no	3.125	-1.105	631106935	560902
Sdws	2.01	RS39									BOPA2_12_10100	no	3.856	-1.846	621113619	-9432414
Sdws	2.51	RS40	216	S3_630546050	630546050						BOPA2_12_10100	no	3.856	-1.346	621113619	-9432431
Bys	2.4	RS40									BOPA2_12_10100	no	3.51	-1.11	621113619	-9432431
Sdws	2.15	RS43	216	S3_634081189	634081189						BOPA2_12_10100	no	3.856	-1.706	621113619	-12967570
Bys	2.16	RS43									BOPA2_12_10100	no	3.51	-1.35	621113619	-12967570
Rls	2.98	RS46	216	S4_482661258	482661258	4H	HORVU4Hr1G057550	pseudo-response regulator 7	HvPRR73	QTL-4H-4	BOPA1_1304-478	yes	4.16346	-1.18346	488134311	5473053
Rthc	6.16										SCRI_RS_14612	yes	6.34805	-0.188053	508036038	25374780
Rths	2.67										SCRI_RS_153459	no	2.964	-0.294	465989845	-16671413
Rthc	2.15	RS49	216	S5_598563836	598563836	5H	HORVU5Hr1G095530	phytochrome C	HvPhyC	QTL-5H-2	SCRI_RS_162380	yes	5.82609	-3.67609	331515810	-267048026
Rthc	2.44	RS52	216	S6_384633798	384633798	6H	HORVU6Hr1G058740	cryptochrome 2	HvCry2	QTL-6H-2	SCRI_RS_131870	yes	4.52538	-2.08538	165692129	-218941669
Nmrc	2.43										SCRI_RS_182195	no	1.657	0.773	120065893	-264567905
Rdwc	3.29	RS53	216	S6_524081759	524081759	6H	HORVU6Hr1G076110	Auxin efflux carrier family protein	PIN7	QTL-6H-3	SCRI_RS_153166	no	3.933	-0.643	538137408	14055649
Byc	3.63										SCRI_RS_173878	no	2.198	1.432	524532569	450810
Rlc	2.73										SCRI_RS_129236	no	3.548	-0.818	547242404	23160645
Slc	2.43										SCRI_RS_137870	no	2.687	-0.257	526243271	2161512
Rdws	3.52										BOPA1_8504-785	yes	4.5942	-1.0742	547080970	22999211
Sdws	2.42										BOPA1_8504-785	no	3.271	-0.851	547081024	22999265
Bys	3.02										BOPA1_8504-785	no	3.685	-0.665	547081024	22999265
Rthc	5.92										SCRI_RS_151574	yes	4.02165	1.89835	551474681	27392922
Rdws	2.54	RS55	216	S6_524083261	524083261		HORVU6Hr1G076110				BOPA1_8504-785	yes	4.5942	-2.0542	547080970	22997709
Sdws	2.16										BOPA1_8504-785	no	3.271	-1.111	547081024	22997763
Bys	2.32										BOPA1_8504-785	no	3.685	-1.365	547081024	22997763
Trls	2.99										BOPA1_8504-785	no	2.999	-0.009	547081024	22997763
Nmrs	3.06										BOPA1_8504-785	no	2.478	0.582	547081024	22997763
Rls	2.09	RS56	216	S7_428682541	428682541	7H	HORVU7Hr1G074690	glyceraldehyde-3-phosphate dehydrogenase C2	HvVRT-2	QTL-7H-6	SCRI_RS_127791	yes	4.11335	-2.02335	568288841	139606300
Nmrc	2.16	RS57	216	S7_428682574	428682574						BOPA1_5138-265	yes	4.11877	-1.95877	223284528	-205398046
Slc	2.98	RS61	216	S7_650813810	650813810	7H	HORVU7Hr1G120030	Delta(24)-sterol reductase	HvDIM	QTL-7H-10	BOPA1_1493-839	no	1.846	1.134	654030631	3216821
Sls	2.43										BOPA1_1493-839	no	2.098	0.332	654030631	3216821
Trlc	2.13	RS62	216	S7_651100147	651100147						SCRI_RS_150302	no	1.603	0.527	647913779	-3186368

## Sheet: Table S10
Supplementary Table 10 Results for SNPS from re-sequenced candidate genes with -log(p)>2
Trait	minuslogP CG	SNP	No. of acc.	SNP/Haplotype name	Chrom	CGs_HORVU_names	Annotation	Alternative names	Start CG in bp	QTL region	name of highest associated iSelect SNP	sign in GWAS	iSelect SNP minuslogP	diff logp CG and GWAS	iSelect SNP physical position (Barlex)	Distance to CG SNP in bp
Byc	5.02093	BK_12 (A/C)	232	PPD-H1_Intron 5	2H	HORVU2Hr1G013400.32	pseudo-response regulator 7	HvPpd-H1	29123785	QTL-2H-3	SCRI_RS_153798	yes	4.73847	0.282455	chr2H:27205104(unvalidated)|chr2H:27233277(unvalidated)	NA
Bys	4.74032		232								SCRI_RS_233272	yes	4.55264	0.187677	27378150	-1745635		centromeric
Rls	4.19458		232								SCRI_RS_153798	yes	5.77195	-1.57737	chr2H:27205104(unvalidated)|chr2H:27233277(unvalidated)	NA		region
Sdws	4.50551		232								SCRI_RS_195810	yes	4.0021	0.50341	29203908	80123		QTL
Byc	4.8488	BK_14 (A/G)	233	PPD-H1_Exon 7	2H	HORVU2Hr1G013400.32	pseudo-response regulator 7	HvPpd-H1	29123785	QTL-2H-3	SCRI_RS_153798	yes	4.73847	0.11033	chr2H:27205104(unvalidated)|chr2H:27233277(unvalidated)	NA		root QTL
Bys	4.25184		233								SCRI_RS_233272	yes	4.55264	-0.3008	27378150	-1745635
Byc	4.8055	BK_15 (A/G)	233	PPD-H1_Exon8	2H	HORVU2Hr1G013400.32	pseudo-response regulator 7	HvPpd-H1	29123785	QTL-2H-3	SCRI_RS_153798	yes	4.73847	0.0670253	chr2H:27205104(unvalidated)|chr2H:27233277(unvalidated)	NA		in red is indicated which SNPs from the CG approach have a similar (not lower than 0.3) or higher -log(p)-value compared to GWAS
Bys	4.14496		233								SCRI_RS_233272	yes	4.55264	-0.407678	27378150	-1745635
Byc	5.02093	BK_16 (C/G)	233	PPD-H1_Exon 2	2H	HORVU2Hr1G013400.32	pseudo-response regulator 7	HvPpd-H1	29123785	QTL-2H-3	SCRI_RS_153798	yes	4.73847	0.282455	chr2H:27205104(unvalidated)|chr2H:27233277(unvalidated)	NA
Bys	4.74032		233								SCRI_RS_233272	yes	4.55264	0.187677	27378150	-1745635
Rls	4.19458		233								SCRI_RS_153798	yes	5.77195	-1.57737	chr2H:27205104(unvalidated)|chr2H:27233277(unvalidated)	NA
Sdws	4.50551		233								SCRI_RS_195810	yes	4.0021	0.50341	29203908	80123
Byc	4.28413	SNP4 (_267_A/G)	233	PPD-H1_Exon 6	2H	HORVU2Hr1G013400.32	pseudo-response regulator 7	HvPpd-H1	29123785	QTL-2H-3	SCRI_RS_153798	yes	4.73847	-0.454342	chr2H:27205104(unvalidated)|chr2H:27233277(unvalidated)	NA
Rls	4.60052		233								SCRI_RS_153798	yes	5.77195	-1.17143	chr2H:27205104(unvalidated)|chr2H:27233277(unvalidated)	NA
Byc	4.28413	SNP6 (_271_T/C	233	PPD-H1_Exon6	2H	HORVU2Hr1G013400.32	pseudo-response regulator 7	HvPpd-H1	29123785	QTL-2H-3	SCRI_RS_233272	yes	4.55264	-0.26851	27378150	-1745635
Rls	4.60052		233								SCRI_RS_153798	yes	5.77195	-1.17143	chr2H:27205104(unvalidated)|chr2H:27233277(unvalidated)	NA
Rdws	5.16197	SNP14 (_737_C/T)	233	PPD-H1_Exon 7	2H	HORVU2Hr1G013400.32	pseudo-response regulator 7	HvPpd-H1	29123785	QTL-2H-3	SCRI_RS_233272	yes	4.5309	0.63107	27378150	-1745635
Byc	4.28413	SNP19 (_959_A/G)	233	PPD-H1_Exon7	2H	HORVU2Hr1G013400.32	pseudo-response regulator 7	HvPpd-H1	29123785	QTL-2H-3	SCRI_RS_153798	yes	4.73847	-0.454342	chr2H:27205104(unvalidated)|chr2H:27233277(unvalidated)	NA
Rls	4.60052		233								SCRI_RS_153798	yes	5.77195	-1.17143	chr2H:27205104(unvalidated)|chr2H:27233277(unvalidated)	NA
Byc	4.30155	SNP23 (_1322_T/G)	233	PPD-H1_Exon 8	2H	HORVU2Hr1G013400.32	pseudo-response regulator 7	HvPpd-H1	29123785	QTL-2H-3	SCRI_RS_153798	yes	4.73847	-0.436926	chr2H:27205104(unvalidated)|chr2H:27233277(unvalidated)	NA
Rls	5.33989		233								SCRI_RS_153798	yes	5.77195	-0.432056	chr2H:27205104(unvalidated)|chr2H:27233277(unvalidated)	NA
Byc	4.28413	SNP24 (_1355_A/G)	232	PPD-H1_Exon8	2H	HORVU2Hr1G013400.32	pseudo-response regulator 7	HvPpd-H1	29123785	QTL-2H-3	SCRI_RS_153798	yes	4.73847	-0.454342	chr2H:27205104(unvalidated)|chr2H:27233277(unvalidated)	NA
Rls	4.60052		232								SCRI_RS_153798	yes	5.77195	-1.17143	chr2H:27205104(unvalidated)|chr2H:27233277(unvalidated)	NA
Rls	3.34456	RS5073	216	TRX_H1	2H	HORVU2Hr1G075240.14	Thioredoxin superfamily protein	TRX-m3	542376228	QTL-2H-6	SCRI_RS_138888	no	2.687	0.657557	205854473	-336521755
Rthc	3.00185										BOPA1_ABC07566-2-1-82	yes	5.07	-2.06815	373690428	-168685800
Trvc	2.30136										BOPA2_12_31256	yes	4.47	-2.16864	545218326	2842098
Trvs	2.1478										SCRI_RS_194640	no	2.903	-0.755196	405813384	-136562844
Byc	3.87898	RS5074	216	TRX_H2	2H	HORVU2Hr1G075240.14	Thioredoxin superfamily protein	TRX-m3	542376228	QTL-2H-6	BOPA1_ABC07566-2-1-82	yes	5.37	-1.49102	373690428	-168685800
Bys	3.48508										SCRI_RS_185513	yes	6.18	-2.69492	265054468	-277321760
Nmrs	2.6059										SCRI_RS_135468	no	3.896	-1.2901	407310863	-135065365
Rdws	2.6366										SCRI_RS_185513	yes	4.98	-2.3434	265054468	-277321760
Rlc	2.41784										BOPA1_ABC07566-2-1-82	yes	4.15	-1.73216	373690428	-168685800
Rls	2.0507										SCRI_RS_138888	no	2.687	-0.636303	205854473	-336521755
Rthc	4.89861										BOPA1_ABC07566-2-1-82	yes	5.07	-0.171394	373690428	-168685800
Sdwc	3.56862										BOPA1_ABC07566-2-1-82	yes	6.1	-2.53138	373690428	-168685800
Sdws	3.24929										BOPA1_ABC07566-2-1-82	yes	6.31	-3.06071	373690428	-168685800
Trvc	4.21273										BOPA2_12_31256	yes	4.47	-0.257266	545218326	2842098
Trvs	2.7798										SCRI_RS_194640	no	2.903	-0.123202	405813384	-136562844
Byc	5.18153	RS5077	216	TRX_H5	2H	HORVU2Hr1G075240.14	Thioredoxin superfamily protein	TRX-m3	542376228	QTL-2H-6	BOPA1_ABC07566-2-1-82	yes	5.37	-0.188474	373690428	-168685800
Bys	2.58948										SCRI_RS_185513	yes	6.18	-3.59052	265054468	-277321760
Rdwc	3.29608										BOPA1_4049-233	yes	4.5	-1.20392	405862800	-136513428
Rlc	2.47647										BOPA1_ABC07566-2-1-82	yes	4.15	-1.67353	373690428	-168685800
Sdwc	4.78733										BOPA1_ABC07566-2-1-82	yes	6.1	-1.31267	373690428	-168685800
Sdws	2.57912										BOPA1_ABC07566-2-1-82	yes	6.31	-3.73088	373690428	-168685800
Slc	3.63036										SCRI_RS_117951	yes	4	-0.369639	403078433	-139297795
Trvc	2.70929										BOPA2_12_31256	yes	4.47	-1.76071	545218326	2842098
Byc	3.35025	RS5057	220	TRXm3_112 (G/A)	2H	HORVU2Hr1G075240.14	Thioredoxin superfamily protein	TRX-m3	542376228	QTL-2H-6	BOPA1_ABC07566-2-1-82	yes	5.37	-2.01975	373690428	-168685800
Bys	3.75045										SCRI_RS_185513	yes	6.18	-2.42955	265054468	-277321760
Nmrs	2.6463										SCRI_RS_135468	no	3.896	-1.2497	407310863	-135065365
Rdws	2.84284										SCRI_RS_185513	yes	4.98	-2.13716	265054468	-277321760
Rlc	2.19847										BOPA1_ABC07566-2-1-82	yes	4.15	-1.95153	373690428	-168685800
Rls	2.44822										SCRI_RS_138888	no	2.687	-0.238776	205854473	-336521755
Rthc	4.858										BOPA1_ABC07566-2-1-82	yes	5.07	-0.211996	373690428	-168685800
Sdwc	3.14363										BOPA1_ABC07566-2-1-82	yes	6.1	-2.95637	373690428	-168685800
Sdws	3.42474										BOPA1_ABC07566-2-1-82	yes	6.31	-2.88526	373690428	-168685800
Trvc	4.02829										BOPA2_12_31256	yes	4.47	-0.44171	545218326	2842098
Trvs	2.94217										SCRI_RS_194640	no	2.903	0.0391728	405813384	-136562844
Slc	2.35049	RS5058	220	TRXm3_289 (A/AA)	2H	HORVU2Hr1G075240.14	Thioredoxin superfamily protein	TRX-m3	542376228	QTL-2H-6	SCRI_RS_117951	yes	4	-1.64951	403078433	-139297795
Byc	3.70789	RS5056	220	TRXm3_83 (C/T)	2H	HORVU2Hr1G075240.14	Thioredoxin superfamily protein	TRX-m3	542376228	QTL-2H-6	BOPA1_ABC07566-2-1-82	yes	5.37	-1.66211	373690428	-168685800
Bys	3.69739										SCRI_RS_185513	yes	6.18	-2.48261	265054468	-277321760
Nmrs	2.89666										SCRI_RS_135468	no	3.896	-0.99934	407310863	-135065365
Rdws	2.75221										SCRI_RS_185513	yes	4.98	-2.22779	265054468	-277321760
Rlc	2.74949										BOPA1_ABC07566-2-1-82	yes	4.15	-1.40051	373690428	-168685800
Rls	2.71035										SCRI_RS_138888	no	2.687	0.0233456	205854473	-336521755
Rthc	5.10494										BOPA1_ABC07566-2-1-82	yes	5.07	0.0349402	373690428	-168685800
Sdwc	3.49251										BOPA1_ABC07566-2-1-82	yes	6.1	-2.60749	373690428	-168685800
Sdws	3.3541										BOPA1_ABC07566-2-1-82	yes	6.31	-2.9559	373690428	-168685800
Trvc	5.64674										BOPA2_12_31256	yes	4.47	1.17674	545218326	2842098
Trvs	2.84068										SCRI_RS_194640	no	2.903	-0.062317	405813384	-136562844
Bys	2.62973	RS5038	168	EXPB1_559 (G/A)	2H	HORVU2Hr1G097490.4	expansin B4	HvEXPB1	679393499	QTL-2H-10	BOPA2_12_10735	no	2.887	-0.257267	685783859	6390360
Sdws	2.45024										SCRI_RS_239916	no	3.545	-1.09476	685788689	6395190
Rdws	2.00822	RS5026	216	CKX5_574 (A/G)	3H	HORVU3Hr1G075920.1	Cytokinin dehydrogenase 5	HvCKX5	567046660	QTL-3H-4	BOPA2_12_31262	no	2.735	-0.726776	567974349	927689
Rsc	2.26945										SCRI_RS_136721	no	3.03	-0.760551	562125727	-4920933
Rlc	3.02433	RS5059	158	WOX5_60 (C/A)	3H	HORVU3Hr1G085050.1	WUSCHEL-related homeobox 9	WOX5	610834437	QTL-3H-5	BOPA1_6302-250	no	2.401	0.623334	607246092	-3588345
Rdws	2.52417	RS5039	218	PIN5_51 (T/C)	3H	HORVU3Hr1G094000.3	Auxin efflux carrier family protein	PIN5	644812550	QTL-3H-7	SCRI_RS_146012	no	3.202	-0.677833	641882747	-2929803
Rls	2.08304										SCRI_RS_221869	no	4.71	-2.62696	659508248	14695698
Rsc	3.20826										SCRI_RS_180027	no	3.025	0.183261	644960487	147937
Rss	3.16015										SCRI_RS_180027	no	3.662	-0.501848	644960487	147937
Rls	2.02433	RS5080	199	GNOM_H2	4H	HORVU4Hr1G002880.3	SEC7-like guanine nucleotide exchange family protein	GNOM	5429867	between QTL-4H-1 and QTL-4H-2	BOPA1_2533-773	no	2.841	-0.816673	5074747	-355120
Bys	2.11622	RS5001	197	HvARF04_164	7H	HORVU7Hr1G033820.8	auxin response factor 19	HvARF04	69932169	between QTL-7H-4 and QTL-7H-5	BOPA2_12_10959	no	3.945	-1.82878	66195606	-3736563
Rthc	2.81601										BOPA2_12_10696	no	1.98	0.836005	62559292	-7372877
Sdws	2.08437										BOPA2_12_10959	no	3.449	-1.36463	66195606	-3736563
Rthc	3.36395	RS5002	197	HvARF04_Indel(165-185)	7H	HORVU7Hr1G033820.8	auxin response factor 19		69932169	between QTL-7H-4 and QTL-7H-5	BOPA2_12_10696	no	1.98	1.38395	62559292	-7372877
Rsc	2.7549	RS5000	197	HvARF04_3 (A/G)	7H	HORVU7Hr1G033820.8	auxin response factor 19	HvARF04	69932169	between QTL-7H-4 and QTL-7H-5	SCRI_RS_200890	no	1.759	0.995905	71998510	2066341
Trvc	2.09983										BOPA2_12_31357	no	3.678	-1.57817	68396239	-1535930
Rdwc	2.22363	RS5069	196	HvARF04_H2	7H	HORVU7Hr1G033820.8	auxin response factor 19	HvARF04	69932169	between QTL-7H-4 and QTL-7H-5	SCRI_RS_230478	no	1.843	0.380627	68752616	-1179553
Rsc	3.12654										SCRI_RS_200890	no	1.759	1.36754	71998510	2066341
Rss	2.20286										BOPA2_12_10696	no	1.187	1.01586	62559292	-7372877
Trvc	3.02591										BOPA2_12_31357	no	3.678	-0.65209	68396239	-1535930
